# Supplementary material for: Sex Differences in Antiretroviral Therapy Initiation in Pediatric HIV Infection
Source: PLoS One. 2015 Jul 7;10(7):e0131591. doi: 10.1371/journal.pone.0131591 (PMC4494714; doi:10.1371/journal.pone.0131591)
Supplement: S1 Table — (XLSX) [file pone.0131591.s001.xlsx]

## Sheet: n=2101
ID	Sex	Age_D	Age_Y	VL	VL_log	CD4_n	CD4_p
1	1	2546	6	750000	5.87506	52	3
2	1	3762	10	597000	5.77597	1	1
3	0	1451	3	664000	5.82217	6	6
4	1	2120	5	391000	5.59218	74	1
5	1	3260	8	155000	5.19033	156
6	1	2772	7	47000	4.6721	364	4
7	0	2250	6	190000	5.27875	42	4
8	0	2849	7	234000	5.36922	57
9	0	3210	8	750000	5.87506	169
10	1	4257	11	117000	5.06819	60	5
11	1	1363	3	750000	5.87506	347	10
12	0	1373	3	533000	5.72673	131
13	0	3700	10	750000	5.87506	4
14	1	1299	3	439000	5.64246	429	9
15	0	1419	3	365000	5.56229	116	9
16	0	2894	7	750000	5.87506	75
17	1	1985	5	257000	5.40993	339	9
18	1	2155	5	403000	5.60531	24	1
19	0	2688	7	24400	4.38739	336
20	0	677	1	750000	5.87506	266	4
21	1	2650	7	388000	5.58883	69	3
22	0	2696	7	750000	5.87506	26	3
23	1	2289	6	32000	4.50515	274	12
24	0	1957	5	559000	5.74741	680	12
25	0	1359	3	750000	5.87506	298	12
26	0	2187	5	7750000	6.8893	561	19
27	1	651	1	750000	5.87506	158	11
28	0	1835	5	750000	5.87506	627	13
29	0	2841	7	8290	3.91855	361	8
30	1	2404	6	750000	5.87506	95	12
31	1	1943	5	750000	5.87506	608	13
32	1	978	2	750000	5.87506	237	3
33	1	2183	5	750000	5.87506	308	8
34	0	3093	8	35000	4.54407	7	1
35	1	1311	3	750000	5.87506	290	8
36	0	4467	12	54300	4.7348	227
37	0	1280	3	519000	5.71517	426	8
38	0	3609	9	624000	5.79518	394
39	0	1219	3	750000	5.87506	1704	6
40	0	1423	3	119000	5.07555	302	10
41	1	3876	10	93700	4.97174	216	11
42	0	2132	5	750000	5.87506		7
43	0	1719	4	750000	5.87506	227	9
44	0	2309	6	124000	5.09342	307	10
45	1	4727	12	272000	5.43457	264
46	0	3481	9	684000	5.83506	631	15
47	1	986	2	750000	5.87506	132	10
48	1	1041	2	234000	5.36922	1070	12
49	1	1383	3	750000	5.87506	513	6
50	1	1191	3	750000	5.87506	176	8
51	1	493	1	261000	5.41664	292
52	1	815	2	142000	5.15229	31	5
53	1	2357	6	652000	5.81425	541	10
54	0	2741	7	750000	5.87506	267	10
55	1	1625	4			307	12
56	1	4133	11	67600	4.82995	172
57	0	846	2	319000	5.50379	680	14
58	1	4018	11	196000	5.29226	15	3
59	0	810	2	750000	5.87506	98	2
60	0	1176	3	421000	5.62428	229
61	0	154	0	550000	5.74036	229	9
62	0	534	1	750000	5.87506	639	13
63	1	1271	3	710000	5.85126	879	8
64	0	2477	6	84000	4.92428	32	9
65	1	2192	6	175000	5.24304	33
66	1	2462	6	226000	5.35411	190
68	0	244	0	1900000	6.27875	382	20
69	0	605	1	630000	5.79934	187	6
70	1	1451	3	750000	5.87506	846	22
71	0	3780	10	3000000	6.47712	27
72	1	1328	3	194000	5.2878	266	7
73	1	1366	3	750000	5.87506	635	11
74	0	829	2	2600000	6.41497	311	9
75	1	833	2	3000000	6.47712	652	13
76	0	2340	6	210000	5.32222	229	4
77	1	2122	5	3000000	6.47712	1	1
78	0	724	1	330000	5.51851	689	11
79	0	2650	7	1100000	6.04139	78	3
80	1	2393	6	320000	5.50515	304
81	0	1308	3	860000	5.9345	370	11
82	0	2064	5	780000	5.89209	342	11
83	0	484	1	120000	5.07918	581	10
84	1	2067	5	26000	4.41497	538	11
85	1	4453	12	7300	3.86332	238
86	0	1925	5	570000	5.75587	866	10
87	0	2650	7	1200000	6.07918	510
88	1	473	1	340000	5.53148	906	10
89	0	866	2			230	9
90	0	2829	7	95300	4.97909	62	2
91	0	722	1	25	1.39794	689	19
92	0	309	0	410000	5.61278	661
93	0	1319	3	63000	4.79934	615	16
94	0	3736	10	52000	4.716	660	12
95	0	737	2	2000000	6.30103	348	11
96	1	3364	9	41000	4.61278	94	15
97	0	91	0	1500000	6.17609	820
98	0	1872	5	2000000	6.30103	82
99	1	3543	9	160000	5.20412	662
100	0	1362	3	29000	4.4624	474	13
101	0	1963	5	35000	4.54407	300	15
102	1	225	0	3000000	6.47712	104	10
103	1	3995	10	32000	4.50515	16	1
104	1	2243	6	190000	5.27875	106
105	0	2453	6	35000	4.54407	435	15
106	0	479	1	650000	5.81291	45	3.25
107	1	2939	8	38000	4.57978	4	0.2
108	0	2971	8	320000	5.50515	528	13
109	1	795	2	1600000	6.20412	1054	13
110	0	4480	12	24000	4.38021	6	0.3
111	0	895	2	7500000	6.87506	589	11
112	0	1427	3	250000	5.39794	258	7
113	0	1782	4	170000	5.23045	349	8
114	0	4914	13	1400000	6.14613	85	5
115	0	2352	6	350000	5.54407	357	12
116	1	3876	10	80000	4.90309	64	9
117	1	2066	5	88000	4.94448	500	8
118	1	1263	3	73000	4.86332	568	14
119	1	2954	8	34000	4.53148	188	5
120	1	598	1	503000	5.70157	225	7
121	0	2373	6	180000	5.25527	112	5
122	1	2678	7	92000	4.96379	767	15
123	0	1294	3	410000	5.61278	407	13
124	0	962	2	1100000	6.04139	700
125	1	2381	6			109
126	1	1084	2	656000	5.8169	444	11
127	0	2828	7	100000	5	306	6
128	1	1315	3	38000	4.57978	949	10
129	1	293	0	270000	5.43136	106	5
130	0	2398	6	300000	5.47712	3
131	0	3473	9	160000	5.20412	20
132	1	502	1	500000	5.69897	55	7
133	1	454	1	560000	5.74819	972	11
134	0	2075	5	140000	5.14613	5	0.4
135	0	2768	7	10000	4	389	10
136	0	3262	8	160000	5.20412	273	11
137	1	1578	4	750000	5.87506	747	15
138	1	526	1			842
139	1	2414	6	3000000	6.47712	192
140	1	3384	9	34000	4.53148	88
141	0	829	2	1600000	6.20412	800	11
142	0	1556	4	93000	4.96848	478	11
143	0	396	1	1600000	6.20412	983
144	1	2122	5	39000	4.59106	620	14
145	1	2255	6	170000	5.23045	282
146	0	1965	5	17000	4.23045	230
147	1	1397	3			83	6
148	1	2474	6	210000	5.32222	463
149	1	2073	5	1100000	6.04139	371	8
150	0	823	2	430000	5.63347	289	10
151	1	4707	12	5700	3.75587	99
152	1	316	0	1300000	6.11394	534	15
153	0	533	1	900000	5.95424	13
154	0	1563	4	830000	5.91908	519	12
155	0	2242	6	460000	5.66276	140	7
156	1	4320	11	45000	4.65321	461
157	0	4178	11	380000	5.57978	460
158	1	3194	8	140000	5.14613	604	10
159	0	2212	6	510000	5.70757	177
160	0	1155	3	2800000	6.44716	258	8
161	0	373	1	3000000	6.47712	764
162	0	687	1	2000000	6.30103	607	13
163	1	505	1	250000	5.39794	620	7
164	0	1539	4	88000	4.94448	16	2
165	1	220	0	1400000	6.14613	1153	18
166	0	1607	4	53000	4.72428	527	11
167	0	785	2	560000	5.74819	762	13
168	0	3811	10	42000	4.62325	181
169	0	2074	5	14000	4.14613	923	10
170	1	3152	8	15000	4.17609	253	11
171	0	364	0	180000	5.25527	888	12
172	0	467	1	130000	5.11394	918	13
173	0	544	1	3000000	6.47712	900	6
174	0	3739	10	73000	4.86332	12	1
175	0	3208	8	64000	4.80618	305	15
176	0	2443	6	750000	5.87506	22
177	0	1039	2	88000	4.94448	538	12
178	0	1425	3	2900	3.4624	337	13
179	1	2959	8	170000	5.23045	463
180	1	143	0	260000	5.41497	1048	28
181	0	418	1	260000	5.41497	708	17
182	1	493	1	660000	5.81954	1799	25
183	1	1857	5	420000	5.62325	407	8
185	1	381	1	680000	5.83251	1243	15
186	1	3999	10			316
187	1	2352	6	93000	4.96848	357	16
188	1	2352	6	80000	4.90309	341	11
189	1	3377	9	29000	4.4624	310	34
191	1	1157	3	180000	5.25527	917	11
192	1	155	0	3000000	6.47712	21	4
193	1	3020	8	28000	4.44716	212	12
194	1	4903	13	32000	4.50515	81
195	1	653	1	500000	5.69897	681	10
196	1	240	0	41000	4.61278	17	16
197	1	189	0	3000000	6.47712	13
198	0	1145	3	53000	4.72428	760	14
199	1	559	1	2100000	6.32222	1029	18
200	0	2570	7	80000	4.90309	346	16
201	0	440	1	1800000	6.25527	69	2
202	0	713	1	840000	5.92428	829	16
203	0	308	0	160000	5.20412	525	13
204	1	215	0	1300000	6.11394	1681	21
205	1	2392	6	58000	4.76343	519	16
207	0	1323	3	29000	4.4624	1502	13
208	0	1523	4	31000	4.49136	326	13
209	1	243	0	2300000	6.36173	3217	20
210	0	2285	6	61000	4.78533	122
211	0	580	1	120000	5.07918	2545	12
212	1	3457	9	150000	5.17609	447
213	1	1522	4	110000	5.04139	437	19
214	0	1592	4	100000	5	761	12
215	1	2658	7	53000	4.72428	512	10
216	1	1265	3	38000	4.57978	639	11
217	0	994	2	300000	5.47712	447	13
218	0	829	2	620000	5.79239	950
219	0	2794	7	150000	5.17609	156	5
220	1	815	2	63000	4.79934	99	2
221	0	456	1			82	8
222	0	547	1	370000	5.5682	651
223	0	3985	10	250000	5.39794	9	4
224	0	466	1	260000	5.41497	600	14
225	1	1865	5	19000	4.27875	787	9
226	0	4104	11	120000	5.07918	189	5
227	1	319	0	330000	5.51851	36	1
228	0	678	1	870000	5.93952	1019	16
229	1	524	1	42000	4.62325	623	5
230	0	1312	3	39000	4.59106	69
231	1	3653	10	360000	5.5563	252	9
232	1	2527	6	130000	5.11394	932	12
233	1	2133	5	69000	4.83885	329	7
234	1	1015	2	60000	4.77815	709	11
235	0	1617	4	29000	4.4624	599	10
236	0	294	0	1100000	6.04139	795	21
237	0	2275	6	610000	5.78533	327	3
238	0	288	0	1100000	6.04139	527	12
239	1	545	1	275000	5.43933	612	18
240	0	292	0	1300000	6.11394	1322	40
241	0	241	0	21000	4.32222	1164	11
242	0	4311	11	100000	5	212	8
243	1	1213	3	18000	4.25527	1026	25
244	0	3634	9	45000	4.65321	162
245	1	1563	4	890000	5.94939	640	8
246	1	2059	5	310000	5.49136	495	14
247	0	943	2	2700000	6.43136	380	10
248	1	960	2	280000	5.44716	1159
249	0	1823	4	190000	5.27875	338	9
250	1	387	1	3000000	6.47712	987	8
251	1	320	0	480000	5.68124	1099	26
252	0	334	0	87000	4.93952	296	10
253	0	130	0	3000000	6.47712	858	18
254	1	1565	4	26000	4.41497	1503
255	1	2390	6	14000	4.14613	355	14
256	1	841	2	95000	4.97772	313	7
257	1	1572	4	580000	5.76343	477	11
258	1	2841	7	300	2.47712	255	12
259	0	2304	6	200000	5.30103	292	7
260	0	1854	5	34000	4.53148	14	1
261	0	527	1	3000000	6.47712	111	1
262	0	385	1	450000	5.65321	329	27
263	0	107	0	1300000	6.11394	1177	25
264	1	1081	2	700000	5.8451	446	11
265	0	1350	3	94000	4.97313	466	10
266	1	439	1	1100000	6.04139	876	18
267	1	377	1	420000	5.62325	1707	12
268	1	2874	7	240000	5.38021	300
270	0	3058	8	220000	5.34242	47	16
271	0	519	1	1300000	6.11394	626	3
272	1	3086	8	1600000	6.20412	631	20
273	0	1073	2	1300000	6.11394	795	13
274	0	1435	3	590000	5.77085	17	6
275	0	3319	9	16000	4.20412	363
276	0	1197	3	81000	4.90849	678	9
277	1	2092	5	40000	4.60206	209
278	1	2585	7	310000	5.49136	66	2.8
279	1	2617	7	83000	4.91908	358
280	0	2689	7	910000	5.95904	289
281	1	3091	8	290000	5.4624	121
282	1	2644	7	22000	4.34242	332	8
283	1	3663	10	1500000	6.17609	160
284	1	199	0	83000	4.91908	474	20
285	1	3922	10	22000	4.34242	441	11
286	1	2688	7	232000	5.36549	955	25
287	0	2326	6	68000	4.83251	4
288	1	3705	10	1700	3.23045	894
289	0	360	0	860000	5.9345	1749	20
290	0	255	0	1500000	6.17609	2355	25
291	1	3663	10	91000	4.95904	155	4
292	0	3098	8	17000	4.23045	944	14
293	0	270	0	160000	5.20412	583	13
294	0	3770	10	130000	5.11394	166
295	0	199	0	2000000	6.30103	834
296	0	1414	3	1100000	6.04139	489	15
297	1	677	1	39000	4.59106	423	11
298	0	3291	9	140000	5.14613	3	0.4
299	0	1351	3	500000	5.69897	510	12
300	0	573	1	160000	5.20412	404
301	1	1082	2	640000	5.80618	851	12
302	0	2023	5	74000	4.86923	350
303	0	3302	9	120000	5.07918	442	13
304	0	1526	4	44000	4.64345	92
305	0	155	0	56000	4.74819	1051	12
306	0	214	0	3000000	6.47712	265	3
307	1	989	2	750000	5.87506	1099	13
308	0	2743	7	320	2.50515	228	12
309	1	3324	9	36000	4.5563	457	11
310	0	1860	5	180000	5.25527	101	5
311	0	628	1	3000000	6.47712	566	7
312	1	374	1	130000	5.11394	1080	27
313	0	201	0	3600000	6.5563	213	9
314	0	2317	6	1100000	6.04139	178	5
315	0	2119	5	310000	5.49136	317	11
316	1	2508	6	510000	5.70757	451	12
317	1	93	0	96000	4.98227	236	13
318	1	2347	6	42000	4.62325	512
319	1	137	0	2000000	6.30103	239	8
320	0	1077	2	680000	5.83251	267	9
321	0	3814	10	130000	5.11394	12
322	1	1915	5	380000	5.57978	51
324	0	3351	9	21000	4.32222	256
325	0	2859	7	130000	5.11394	298
326	1	2366	6	61000	4.78533	184
327	1	2346	6	53400	4.72754	71
328	1	3634	9	190000	5.27875	143
329	1	1640	4	11000	4.04139	840
331	1	1455	3	28000	4.44716	327	9
332	0	3247	8	200000	5.30103	9	8
333	0	1556	4	770000	5.88649	228	9
334	0	3829	10	210000	5.32222	13	2
335	0	3788	10	340000	5.53148	155
336	0	1172	3	390000	5.59106	670	13
337	0	715	1	1000000	6	972	14
338	0	168	0	890000	5.94939	379	9
339	0	532	1	2500000	6.39794	386	7
340	0	1888	5	130000	5.11394	607	13
341	0	2136	5	230000	5.36173	313	9
342	0	3418	9	49000	4.6902	140	12
343	0	233	0	3000000	6.47712	284	13
344	0	3617	9	14000	4.14613	6	6
345	0	1056	2	12000	4.07918		14
346	1	476	1	2400000	6.38021	144	16
347	1	3094	8	23000	4.36173	258	13
348	1	2424	6	81000	4.90849	188
349	1	1818	4	80000	4.90309	236	11
350	1	814	2	910000	5.95904	52	3
351	0	196	0	1500000	6.17609	718	15
352	1	558	1	160000	5.20412	1389	14
353	1	2703	7	12000	4.07918	1282	23
354	0	539	1	3000000	6.47712	674	4
355	1	1646	4	140000	5.14613	66	3
356	0	3577	9	170000	5.23045	35
358	0	5023	13			66
359	1	2233	6	3000	3.47712	359	14
360	0	3527	9	76000	4.88081	4	1
361	0	779	2	3000000	6.47712	368
362	0	2497	6	16000	4.20412	520	11
363	0	179	0	3000000	6.47712	473	13
364	1	546	1	1900000	6.27875	1494	33
365	1	227	0	2000000	6.30103	584	12
366	1	1769	4	16000	4.20412	483	10
367	0	278	0	3000000	6.47712	1655
369	0	1050	2	210000	5.32222	920	5
370	1	1076	2	56000	4.74819	950	13
371	0	3467	9	250000	5.39794	211	8
372	0	369	1	920000	5.96379	316
373	0	3694	10	30000	4.47712	144	11
374	1	156	0	1700000	6.23045	1861	20
375	1	641	1	950000	5.97772	866	18
376	1	3037	8	3000000	6.47712	5	0.4
377	0	282	0	84000	4.92428	1023	13
378	0	162	0	640000	5.80618	1034	20
379	1	309	0	71000	4.85126	740	16
380	1	3857	10	5000	3.69897	171	8
382	0	3303	9	330000	5.51851	3	1
383	0	987	2	3000000	6.47712	286	6
384	1	774	2	1000000	6	133	6
385	1	3299	9	60000	4.77815	111	9
386	0	3045	8	73000	4.86332	220	12
387	0	3745	10	210000	5.32222	130	68
388	0	644	1	3000000	6.47712	1313	20
389	1	485	1	1600000	6.20412	176	7
390	1	1770	4	170000	5.23045	752	15
391	0	194	0	940000	5.97313	394	31
392	0	365	1	250000	5.39794	986	26
393	0	161	0	30000	4.47712	1099	8
394	1	3467	9	17000	4.23045	165	7
395	0	852	2	210000	5.32222	421	7
396	0	3454	9	66000	4.81954	56	3
397	1	3163	8	47000	4.6721	370	10
398	1	3320	9	470000	5.6721	127	10
399	0	504	1	72000	4.85733	906	14
401	1	912	2	960000	5.98227	966
402	0	1603	4	52000	4.716	464
403	0	2806	7	17000	4.23045	257
404	1	857	2	34000	4.53148	353
405	0	4211	11	55000	4.74036	84
407	1	2373	6	23000	4.36173	86
408	0	233	0	3000000	6.47712	714	13
409	0	1090	2	67000	4.82607	1175	13
410	0	236	0	3000000	6.47712	980	17
411	0	1023	2	32000	4.50515	53	1
412	0	1220	3	48000	4.68124	440
413	0	374	1	860000	5.9345	930	19
414	0	1592	4	330000	5.51851	439	16
415	0	2987	8	1700	3.23045	470
416	1	526	1	3000000	6.47712	708
417	1	1899	5	310000	5.49136	219	11
418	1	2376	6	77000	4.88649	66	4
419	1	2438	6	300000	5.47712	169	13
420	1	2629	7	46000	4.66276	21
421	0	280	0	1100000	6.04139	633	24
422	0	1072	2	2200000	6.34242	117	6
423	1	3323	9	160000	5.20412	38	3
424	0	2331	6	29000	4.4624	527	12
425	0	352	0	1600000	6.20412	1935	20
426	0	219	0	3000000	6.47712	1297	23
427	0	3159	8	250000	5.39794	345	17
428	1	287	0	1700000	6.23045	445	12
429	0	869	2	1700	3.23045	15	2
430	0	232	0	170000	5.23045	2459	17
431	1	412	1	550000	5.74036	24	4
432	1	2040	5			77	5
433	1	1409	3	510000	5.70757	571	18
434	0	2594	7	390000	5.59106	1229	22
435	1	201	0	270000	5.43136	67	3
436	0	2316	6	51000	4.70757	6	1
437	0	395	1	110000	5.04139	507	8
438	0	989	2	27000	4.43136	558
439	0	216	0	1300000	6.11394	624	20
440	0	72	0	690000	5.83885	1004	41
441	1	3688	10	1400	3.14613	488	13
442	1	78	0	3000000	6.47712	304
443	1	2427	6	3900	3.59106	469
444	0	1632	4	30000	4.47712	259	11
445	1	3511	9	28000	4.44716	14	1
446	1	628	1	2400000	6.38021	164
447	1	2762	7	6900	3.83885	5	1
448	1	741	2	22000	4.34242	1203	26
449	0	108	0	580000	5.76343	733	20
450	1	73	0	3000000	6.47712	33
451	0	540	1	130000	5.11394	158
452	0	358	0	160000	5.20412	145	9
453	0	1807	4	110000	5.04139	282	24
454	1	2408	6	13000	4.11394	187	8
455	1	1060	2	44000	4.64345	223	12
456	1	2736	7	340000	5.53148	197	6
457	1	436	1	490000	5.6902	64	4
458	0	598	1	20000	4.30103	1728	49
459	0	519	1	150000	5.17609	1550
460	1	1993	5	20000	4.30103	225	6
461	1	1750	4	350000	5.54407	333	13
462	1	2538	6	25	1.39794	9	0.3
463	1	148	0	2900000	6.4624	3169
464	1	809	2	23000	4.36173	412
465	0	3363	9	120000	5.07918	328	14
466	1	629	1	300000	5.47712	362	18
467	1	1012	2	2600000	6.41497	95	19
468	1	150	0	3000000	6.47712	142
469	1	1082	2	160000	5.20412	834	13.9
470	1	3460	9	460000	5.66276	364
471	0	1990	5	56000	4.74819	691	13
472	1	2441	6	72000	4.85733	659
473	0	1676	4	13000	4.11394	278	12
474	1	3913	10	3200	3.50515	309
475	1	1855	5	700000	5.8451	152
476	1	123	0	930000	5.96848	968	19
477	0	255	0	750000	5.87506	80	6
478	1	3573	9	28000	4.44716	154	8
479	1	1702	4	4500	3.65321	191
480	0	4152	11	700	2.8451	4	0.4
481	0	2663	7	270000	5.43136	146
482	1	3649	9	570000	5.75587	168	7
483	0	1697	4	5800	3.76343	360	8
484	1	3012	8	27000	4.43136	577	17
485	0	572	1	1900000	6.27875	1051	16
486	1	281	0	3000000	6.47712	2132
487	0	1007	2	1300000	6.11394	738	19
488	1	1977	5	84000	4.92428	705	15
489	0	2563	7	27000	4.43136		16
490	1	355	0	2900000	6.4624	1916
491	0	212	0	140000	5.14613	1268	29
492	0	67	0	120000	5.07918	1481	21
493	0	788	2	1400000	6.14613	474	16
494	1	1648	4	19000	4.27875	2	0.3
495	0	274	0	3000000	6.47712	261	10
496	0	2989	8	92000	4.96379	102	5
497	1	619	1	114000	5.0569	515	17
498	0	402	1	770000	5.88649	988	7
499	1	102	0			350	18
500	1	110	0	3000000	6.47712	497	15
501	1	412	1	410000	5.61278	377	11
502	0	3783	10	110000	5.04139	20	1
503	0	1238	3	170000	5.23045	290	12
504	1	718	1	1400000	6.14613	493	6
505	1	184	0	680000	5.83251	1195	22
506	1	231	0	3000000	6.47712	1644	16
507	0	492	1	670000	5.82607	400
508	0	183	0	1800000	6.25527	183	2.58
509	0	722	1	91000	4.95904	1027	14
510	1	3588	9	450000	5.65321	199
511	1	583	1	750000	5.87506	569	14
512	0	1761	4	97000	4.98677	78	2
513	1	383	1	360	2.5563	650	13
514	0	3687	10			50	3
515	0	489	1	960000	5.98227	1332	28
516	0	2784	7	23000	4.36173	262	4
517	1	1456	3	360000	5.5563	280	13
519	0	356	0	120000	5.07918	1121	14
520	1	3586	9	9300	3.96848	397	14
521	0	2540	6	520000	5.716	128	6
522	1	3165	8	200000	5.30103	26	2
523	0	224	0	580000	5.76343	104	13
524	0	589	1	160000	5.20412	1779	22
525	0	229	0	1200000	6.07918	610	13
526	0	4267	11	3100	3.49136	281
528	0	3318	9	62000	4.79239	361	14
529	0	510	1	45000	4.65321	629	14
530	0	2953	8	650	2.81291	401	12
531	1	229	0	1300000	6.11394	1343	26
532	0	319	0	510000	5.70757	1770	16
533	0	2202	6	20000	4.30103	323	15
534	1	530	1	310000	5.49136	717	15
535	0	110	0	440000	5.64345	381	33
536	1	3689	10	130000	5.11394	366	18
537	0	1488	4	290000	5.4624	254	9
538	0	3246	8	990000	5.99564	226	15
539	0	2737	7	6800	3.83251	682	12
540	0	100	0	330000	5.51851	128	10
541	0	21	0	110000	5.04139	504
542	1	1242	3	76000	4.88081	895	10
543	0	1715	4	11000	4.04139	93	4
544	0	3381	9	56000	4.74819	557	9
545	0	538	1	550000	5.74036	1067	13
546	0	931	2	220000	5.34242	625	17
547	1	209	0	1300000	6.11394	223	27
548	0	484	1	220000	5.34242	14
549	0	2313	6	73000	4.86332	360	12
550	0	119	0	3000000	6.47712	1194	15
551	1	244	0	64000	4.80618	556	12
552	0	4038	11	6300	3.79934	525	15
553	0	558	1	14000	4.14613	669	15
554	0	1016	2	1400000	6.14613	751	13
555	0	496	1	76000	4.88081	1409	15
556	0	274	0	1300000	6.11394	1169
557	0	1732	4	880000	5.94448	1619	15
558	1	731	2	85000	4.92942	979	13
559	0	3595	9	89000	4.94939
560	1	2119	5	14000	4.14613	115	3
561	0	322	0	3000000	6.47712	1741
562	0	1715	4	540000	5.73239	194	10
563	0	963	2	210000	5.32222	705
564	1	1385	3	660000	5.81954	292	13
565	0	70	0	1330000	6.12385	1420	19
566	1	2239	6	430000	5.63347	221	7
567	1	1712	4	120000	5.07918	472	16
568	1	2981	8	710000	5.85126	5	2
569	0	2223	6	420000	5.62325	348	12
570	0	2875	7	6700	3.82607	364	13
571	0	117	0	1400000	6.14613	1423	28
572	1	3126	8	16000	4.20412	155	9
573	1	1950	5	30000	4.47712	271	18
574	1	320	0	2000000	6.30103	757
575	1	1172	3	410000	5.61278	1096	12
576	0	1272	3	62000	4.79239	457	10
577	0	851	2	4700	3.6721	712	13
578	0	692	1	1400000	6.14613	771	11
579	0	321	0	3000000	6.47712	299	7
580	0	684	1	3000000	6.47712	1376	16
581	0	412	1	590000	5.77085	1257	14
582	0	805	2	1200000	6.07918	360	4
583	0	787	2	22000	4.34242	488	12
584	0	647	1	3000000	6.47712	922	12
585	1	643	1			405	28
586	1	571	1	1400000	6.14613	1864	23
587	1	662	1	600000	5.77815	329	11
588	0	104	0	530000	5.72428	2080
589	1	5096	13	74000	4.86923	193	12
590	1	173	0	2700000	6.43136	14	1
591	1	346	0	1300000	6.11394	2183	44
592	1	2371	6	9400	3.97313	235
593	1	140	0	3000000	6.47712	792	37
594	0	1092	2	43000	4.63347	266	14
595	1	4072	11	6300	3.79934	903	33
596	0	2835	7	41000	4.61278	74	4
597	0	287	0	840000	5.92428	692	4
598	1	3511	9			175	18
599	1	765	2	3000000	6.47712	34	1
600	1	2620	7	140000	5.14613	246	14
601	1	337	0	900000	5.95424	41	3
602	1	1027	2	3000000	6.47712	524	20
603	0	805	2	2000000	6.30103	460
604	0	3728	10	140000	5.14613	162	9
605	0	703	1	3000000	6.47712	550	5
606	0	182	0	910000	5.95904	937	16
607	0	3980	10	5200	3.716	51	3
608	1	2387	6	790000	5.89763	136	7
609	1	254	0	3000000	6.47712	1424	14
610	0	2617	7	400000	5.60206	249	8
611	0	90	0	3000000	6.47712	1412
612	0	3894	10	460000	5.66276	32	1
613	1	149	0	620000	5.79239	943	17
614	0	318	0	3000000	6.47712	12	6
615	0	2804	7	1200	3.07918	79	14
616	0	1174	3	980000	5.99123	311	8
617	0	92	0	1500000	6.17609	1181	33
618	0	1463	4	2100000	6.32222	786	14
620	1	2743	7	81000	4.90849	353	19
621	0	108	0	1200000	6.07918	560	23
622	0	482	1	1100000	6.04139	872	13
623	1	356	0	570000	5.75587	1082
624	1	192	0	1100000	6.04139	407
626	1	2789	7	63000	4.79934	300	9
627	1	1428	3	5500	3.74036	1491	38
628	0	304	0	1600000	6.20412	1169	18
629	0	302	0	2400000	6.38021	672	14
631	0	537	1	260000	5.41497	1230	23
632	0	3617	9	44000	4.64345	86	11
633	1	1002	2	31000	4.49136	362	17
634	1	3187	8	23000	4.36173	284	9
635	1	149	0	1500000	6.17609	1464	15
636	0	788	2	230	2.36173	504	12
637	1	2434	6	450000	5.65321	404	14
638	0	2888	7	27000	4.43136	511
639	1	1629	4	220000	5.34242	14	2
640	0	101	0	800000	5.90309	1297	23
641	0	1474	4			344	14
642	0	242	0	3000000	6.47712	682	11
643	0	73	0	880000	5.94448	799	14
644	1	3296	9	48000	4.68124	41	8
646	0	126	0	430000	5.63347	975	20
647	0	852	2	130000	5.11394	331	6
648	0	1363	3	320000	5.50515	496	12
649	0	206	0	720000	5.85733	234	3
650	0	295	0	3000000	6.47712	112
651	0	109	0	3000000	6.47712	938
652	0	273	0	3000000	6.47712	503	11
653	1	560	1	310000	5.49136	462
654	0	4360	11	2100000	6.32222	19	9
655	0	1672	4	120000	5.07918	23	1
656	1	92	0	3000000	6.47712	223	32
657	0	1407	3	610000	5.78533	213	10
658	0	2265	6	7900	3.89763	116	17
659	1	163	0	2200000	6.34242	831	25
660	0	136	0	520000	5.716	565	31
661	1	2406	6	10000	4	45	4
662	1	1346	3	49000	4.6902	335	7
663	1	3372	9	22000	4.34242	87	5
664	0	829	2	390000	5.59106	647	7
665	0	4102	11	89000	4.94939	60
666	0	844	2	67000	4.82607	473	16
667	0	2341	6	360000	5.5563	124	7
668	0	253	0	110000	5.04139	909	19
669	0	108	0	1000000	6	2039	22
670	0	517	1	3000000	6.47712	475	20
671	0	141	0	210000	5.32222	1158	30
672	1	2732	7	700000	5.8451	174	19
673	0	2866	7	150000	5.17609	139	10
674	0	2288	6	140000	5.14613	553	26
675	1	2331	6	110000	5.04139	113	5
676	0	170	0	220000	5.34242	303	11
677	1	3443	9			189	16
678	1	1938	5	550000	5.74036	663	23
679	1	209	0	3000000	6.47712	164	7
680	0	4557	12			78
681	0	532	1	110000	5.04139	10	1
682	1	157	0	2000000	6.30103	30	2
683	0	122	0	3000000	6.47712	209
684	1	82	0	970000	5.98677	178	7
685	1	456	1	82000	4.91381	1534	22
686	1	85	0	210000	5.32222	2696	29
687	0	3701	10	320000	5.50515	26	4
688	0	2851	7	120000	5.07918	6	1
689	1	188	0	450000	5.65321	1083	24
690	0	342	0	3000000	6.47712	1455	12
691	0	99	0	110000	5.04139	1849	20
692	0	198	0	570000	5.75587	990	48
693	1	3722	10	560000	5.74819	259	11
694	0	270	0	3000000	6.47712	830	19
695	0	662	1	710	2.85126	644	9
696	1	156	0	31000	4.49136	206	10
697	0	4406	12			718
698	1	435	1	3000000	6.47712	1129	20
699	0	3081	8	240000	5.38021	169	12
700	1	412	1	230000	5.36173	80	6
701	0	231	0	83000	4.91908	80	13
702	1	247	0	1500000	6.17609	699
703	1	361	0	79000	4.89763	470	3
704	1	2781	7	150000	5.17609	71	5
705	0	101	0	400000	5.60206	2039	28
706	0	2257	6	230000	5.36173	235	11
707	0	281	0	1200000	6.07918	865
708	1	83	0	2000000	6.30103	2317	32
709	0	3412	9	76000	4.88081	115	4
710	1	99	0	2800000	6.44716	717	29
711	0	511	1	94000	4.97313	987	17
712	0	1969	5	390000	5.59106	198
713	1	717	1	2300000	6.36173	699	26
714	0	84	0	300000	5.47712	307
715	1	175	0	90000	4.95424	1743	23
716	0	296	0	190000	5.27875	1173	16
717	0	160	0	1100000	6.04139	1551	23
718	1	114	0	3000000	6.47712	291
719	0	73	0	250000	5.39794	235	7
721	0	207	0	3000000	6.47712	202	17
722	0	194	0	2900000	6.4624	1421	16
723	0	160	0	2600000	6.41497	1083	14
724	0	5026	13	28000	4.44716	95
725	1	86	0	1300000	6.11394	2632	27
726	0	249	0	41000	4.61278	927	20
727	1	2886	7	1000000	6	7	1
728	1	171	0	1300000	6.11394	204	7
729	1	494	1	3000000	6.47712	461	8
730	1	89	0	450000	5.65321	126	6
731	1	89	0	2100000	6.32222	1060	28
732	1	79	0	46000	4.66276	196	9
733	1	125	0	160000	5.20412	373
734	1	111	0	910000	5.95904	423	14
735	0	1711	4	71000	4.85126
736	0	212	0	450000	5.65321	85	16
737	0	880	2	170000	5.23045	346	14
738	0	984	2	130000	5.11394	669	13
739	0	444	1	3500	3.54407	271	11
740	1	2593	7	240000	5.38021	118	5
741	0	1155	3	190000	5.27875	495
742	0	2034	5	110000	5.04139	9
743	1	178	0			98
744	0	640	1	2400000	6.38021	575
745	0	3897	10			380
747	0	1841	5	7000	3.8451	165
748	0	1962	5	120000	5.07918	227
749	1	3966	10			244
750	1	460	1	3000000	6.47712	1146	15
751	1	2663	7	180000	5.25527	84
752	0	3071	8	110000	5.04139	76
753	1	4517	12			192
754	1	823	2	6000	3.77815	383
755	0	904	2	980000	5.99123	165
756	1	934	2			283
757	0	230	0	200000	5.30103	937	20
759	0	3920	10	29000	4.4624	166	4
760	0	1148	3	900000	5.95424	619	15
761	0	132	0	970000	5.98677	1235	19
762	1	276	0	3000000	6.47712	1032	20
763	1	2721	7	82000	4.91381	227	10
764	1	1776	4	43000	4.63347	455	31
766	0	355	0	3000000	6.47712	1108	19
767	0	2291	6	8100	3.90849	84	15
768	1	168	0	630000	5.79934	422	17
769	0	2414	6	35000	4.54407	270
770	0	113	0	3000000	6.47712	851	16
771	1	0	0	170000	5.23045	882
773	0	520	1	3000000	6.47712	1525	13
774	0	1115	3	3000000	6.47712	500	23
775	1	5046	13	8700	3.93952	178
776	0	161	0			1352	19
777	0	115	0	190000	5.27875	1766	29
778	0	799	2	1400000	6.14613	686	16
779	0	787	2	2800000	6.44716	225	9
780	1	355	0	3000000	6.47712	210
781	0	758	2	570000	5.75587	1306	20
782	0	2915	7	70000	4.8451	474	29
783	1	996	2	410000	5.61278	579	13
784	1	456	1	3000000	6.47712	579
785	0	641	1	180000	5.25527	268	5
786	0	641	1	180000	5.25527	497	15
787	0	2144	5	230000	5.36173	299	16
789	0	117	0	2500000	6.39794	1309
790	0	855	2	110000	5.04139	302	17
792	1	708	1	140000	5.14613	381
793	1	254	0	430000	5.63347	1422	20
794	0	743	2	480000	5.68124	257	6
795	1	1677	4	16000	4.20412	227	11
796	0	4554	12	69000	4.83885	382	19
797	0	218	0	450000	5.65321	274
798	0	204	0	250000	5.39794	1768
799	1	458	1	1700000	6.23045	338
800	0	2283	6	17000	4.23045	376	4
801	0	136	0	190000	5.27875	47	14
802	0	136	0	1500000	6.17609	1637	31
803	0	305	0	2200000	6.34242	1284
804	0	233	0	3000000	6.47712	895
805	1	2173	5	44000	4.64345	6	0.3
806	0	3143	8	220000	5.34242	24
807	1	3438	9	52000	4.716	61	2
808	1	629	1	1100000	6.04139	293	13
809	1	634	1	940000	5.97313	1327	18
810	0	472	1	200000	5.30103	1478	23
811	1	669	1	700000	5.8451	752	10
812	1	4439	12	30000	4.47712	143	15
813	0	2284	6	85000	4.92942	6	3
814	0	201	0	1100000	6.04139	477	20
815	1	359	0	2300000	6.36173	1190	18
817	0	303	0	250000	5.39794	382	16
818	0	332	0	290000	5.4624	406	27
819	0	788	2	450000	5.65321	466	18
820	0	4821	13	460000	5.66276	29	8
821	0	358	0	80000	4.90309	875	17
822	1	140	0			836
823	0	2814	7	90000	4.95424	289	4
824	1	70	0	340000	5.53148	556	11
825	0	153	0	180000	5.25527	668	32
826	0	320	0	3000000	6.47712	1654	15
827	0	714	1	250000	5.39794	486	16
828	0	2907	7	2000	3.30103	33	1
829	1	551	1	180000	5.25527	441	8
831	0	3357	9	23000	4.36173	314	23
833	0	4826	13	31000	4.49136	837	8
834	1	4884	13	8400	3.92428	106	8
835	0	1577	4	920000	5.96379	500	7
836	0	4766	13	24000	4.38021	88
837	1	3812	10	120000	5.07918	135	7
838	0	4254	11	2100	3.32222	108	13
839	1	296	0	490000	5.6902	614	15
840	1	1850	5	150000	5.17609	186
841	0	792	2	52000	4.716	271	7
842	1	750	2	510000	5.70757	796	20
843	1	343	0	63000	4.79934	734	41
844	0	2475	6	8100	3.90849	60	3
845	0	217	0	590000	5.77085	72	6
846	1	770	2	2200000	6.34242	1146	23
847	0	3853	10	20700	4.31597	687
849	0	1323	3	78000	4.89209	509	14
850	0	80	0	3000000	6.47712	890	8
851	1	293	0	21000	4.32222	236	5
852	1	522	1	910000	5.95904	526	5
853	1	1241	3	150000	5.17609	609	8
854	0	700	1	370000	5.5682	410	11
855	0	1774	4	160000	5.20412	5	2
856	0	342	0	1600000	6.20412	365	9
857	1	987	2	82000	4.91381	267	14
858	0	150	0	3000000	6.47712	801	22
859	1	218	0	69000	4.83885	1044	32
860	1	1294	3	110000	5.04139	958	22
861	1	2946	8	3700	3.5682	144
862	0	2796	7	35000	4.54407	195	9
863	0	154	0	550000	5.74036	1166	14
864	0	62	0	390000	5.59106	704	30
865	1	669	1	7700	3.88649	8	1
866	1	1133	3	12000	4.07918	212
867	1	354	0	1800000	6.25527	1295
868	1	1361	3	58000	4.76343	86	7
869	0	3185	8	16000	4.20412	30	2
870	1	505	1	16000	4.20412	393	20
871	0	501	1	290000	5.4624	582	3
873	1	191	0	3000000	6.47712	2579	20
874	1	206	0	1100000	6.04139	2378	34
875	1	2360	6	7300	3.86332	232	12
876	0	3142	8	61000	4.78533	165	6
877	0	1303	3	46000	4.66276	257	14
878	0	2303	6	96000	4.98227	110	11
879	1	2232	6	160000	5.20412	115	24
880	0	400	1	860000	5.9345	504	10
881	0	795	2	40000	4.60206	751	25
882	0	120	0	290000	5.4624	1229	15
883	0	175	0	3000000	6.47712	189
884	1	144	0	1800000	6.25527	39	6
885	0	135	0	2000000	6.30103	3208	38
886	0	1054	2	410000	5.61278	242	14
887	1	481	1	1200000	6.07918	582	34
888	0	629	1	830000	5.91908	13	2
889	1	286	0	3300	3.51851	543	25
890	1	257	0	920000	5.96379	381	10
891	1	788	2	130000	5.11394	530	13
892	1	1231	3	180000	5.25527	190	13
893	1	1425	3	140000	5.14613	401	30
894	0	668	1	1600000	6.20412	571
895	0	65	0	81000	4.90849	437
896	1	702	1	1500000	6.17609	1202	23
897	0	3227	8	5300	3.72428	188	7
898	1	4364	11	480000	5.68124	416
899	1	119	0	56000	4.74819	1260	23
900	1	3471	9	25000	4.39794	65	5
901	1	380	1	620000	5.79239	1422	36
902	1	711	1	180000	5.25527	398	12
903	0	1471	4	250000	5.39794	24	1
904	1	87	0	140000	5.14613	901	17
905	0	543	1	1400000	6.14613	467
906	0	2584	7	43000	4.63347	202	11
907	0	157	0	6200	3.79239	1233	33
908	1	273	0	1100000	6.04139	2544	24
909	0	151	0	3000000	6.47712	1045	44
910	1	175	0	320000	5.50515	1087	23
911	1	113	0	3000000	6.47712	459	33
912	0	2751	7	260000	5.41497	109	4
914	0	563	1	2100000	6.32222	511	15
915	1	3752	10	25000	4.39794	214	12
916	0	359	0	2200000	6.34242	863	25
917	1	3965	10	20000	4.30103	129	14
919	0	2522	6	45000	4.65321	337	11
920	0	1491	4	96000	4.98227	73	3
921	0	2615	7	66000	4.81954	147	12
922	0	342	0	1000000	6	1046	13
923	1	109	0	3000000	6.47712	1576	45
924	0	76	0	410000	5.61278	72	3
925	1	216	0	3000000	6.47712	725	19
926	1	2855	7	110000	5.04139	426	10
927	0	1668	4	47000	4.6721	395	6
928	1	655	1	54000	4.73239	120	6
929	1	290	0	3000000	6.47712	257	10
930	0	1032	2	460000	5.66276	497	11
931	1	426	1	150000	5.17609	143
932	0	158	0	1000000	6	1058	12
933	0	109	0	1600000	6.20412	4148	37
934	1	81	0	330000	5.51851	815	19
935	0	3329	9	6700	3.82607	1	1
937	0	181	0	5400	3.73239	1344	33
938	0	2211	6	180000	5.25527	508	22
939	1	1833	5	42000	4.62325	387	15
940	0	4017	10			8	2
941	0	531	1	500000	5.69897	741	24
942	1	3211	8	120000	5.07918	610	14
943	1	138	0	700000	5.8451	1196	16
944	0	2844	7	4400	3.64345	621	29
945	1	4100	11	73000	4.86332	49	2
946	1	1880	5	660000	5.81954	439	9
947	0	543	1	3000000	6.47712	1402	13
948	0	2592	7	29000	4.4624	163	11
949	0	233	0	3000000	6.47712	237	19
950	0	1952	5	10000	4	125
951	0	752	2	280000	5.44716	795	6
952	1	3365	9	29000	4.4624	92	2
953	0	2938	8	33000	4.51851	141	17
955	1	136	0	560000	5.74819	1379
956	1	122	0	680000	5.83251	1172	16
957	1	4682	12	360000	5.5563	907
958	1	2452	6	11000	4.04139	411
959	1	219	0	220000	5.34242	594	21
960	0	2517	6	14000	4.14613	273	10
961	1	1374	3	32000	4.50515	399	12
962	1	321	0	1700000	6.23045	1414	18
963	1	110	0	1400000	6.14613	1432	19
964	1	853	2	300000	5.47712	1558	17
965	0	3987	10	160000	5.20412	80	3
966	1	199	0	450000	5.65321	832
967	0	2835	7	25000	4.39794	425	12
968	1	402	1	78000	4.89209	2011	20
969	0	2253	6	100000	5	249	6
970	0	3481	9	1000000	6	517	18
971	0	234	0	3000000	6.47712	352	19
972	0	4240	11	18000	4.25527	171	11
973	1	1205	3	23000	4.36173	538	11
974	0	232	0	300000	5.47712	955	18
976	0	262	0	43000	4.63347	204
978	1	108	0	890000	5.94939	2058	16
979	1	462	1	18000	4.25527	2437	59
980	1	4539	12	96000	4.98227	246	18
981	0	1678	4	77000	4.88649	225	14
982	0	2228	6	45000	4.65321	932	11
983	0	179	0	270000	5.43136	2504	49
984	0	3514	9	22000	4.34242	382	13
985	0	118	0	1600000	6.20412	655	18
986	0	379	1	470000	5.6721	150	6
987	1	1121	3	240000	5.38021	632	12
988	0	2282	6	19000	4.27875	213	11
989	0	270	0	68000	4.83251	1432	19
990	0	2568	7	31000	4.49136	858	21
991	1	241	0	3000000	6.47712	877	21
992	0	476	1	610000	5.78533	933	16
993	1	4301	11	6800	3.83251	64	8
994	0	196	0	220000	5.34242	1289	23
995	1	157	0	64000	4.80618	1489	31
996	1	3920	10	470000	5.6721	207	4
997	0	148	0	350000	5.54407	1365	24
998	1	2857	7	11000	4.04139	652	18
999	0	3312	9	57000	4.75587	304
1000	1	4681	12	15000	4.17609	195	17
1001	0	1138	3	360000	5.5563	48	2
1002	0	232	0			110	2
1003	0	100	0	1700000	6.23045	1869	26
1004	0	2359	6	19000	4.27875	572	19
1005	1	129	0			1885
1006	1	315	0	260000	5.41497	643	21
1007	1	1180	3	820	2.91381	173	14
1008	0	257	0	110000	5.04139	2039	22
1009	1	1755	4	28000	4.44716	326	16
1010	1	3167	8	190	2.27875	862	44
1011	0	108	0	1600000	6.20412	523
1012	1	1878	5			492	17
1013	1	4321	11	28000	4.44716	176	7
1014	1	1851	5	19000	4.27875	183	11
1015	0	90	0	320000	5.50515	996	20
1016	0	144	0	3000000	6.47712	1112	22
1017	1	3142	8	950000	5.97772	224	16
1018	0	4655	12			106
1019	1	147	0	550000	5.74036	581	15
1020	1	3208	8	26000	4.41497	309	12
1021	1	2140	5	53000	4.72428	481	16
1022	1	3814	10			579
1023	1	1200	3	510000	5.70757	692	10
1024	1	3696	10	230000	5.36173	345	16
1025	0	116	0	310000	5.49136	493	20
1026	1	883	2	19000	4.27875	577	16
1027	0	634	1	60000	4.77815	593	6
1028	0	81	0	590000	5.77085	247	13
1029	1	3309	9	530000	5.72428	61	5
1030	0	1321	3	167000	5.22272	464	10
1031	0	3051	8	4800	3.68124	315	16
1032	1	342	0	960000	5.98227	951	30
1035	1	223	0	1000000	6	1116	22
1036	0	651	1	450000	5.65321	126	6
1037	0	2693	7	22000	4.34242	226	12
1038	0	2230	6	100000	5	12	2
1039	0	3297	9	67000	4.82607	342	14
1040	0	1439	3	50000	4.69897	518	16
1041	1	569	1	740000	5.86923	650	20
1042	1	4557	12	840	2.92428	167	9
1043	0	162	0	400000	5.60206	1425	21
1044	0	2654	7	32000	4.50515	150	5
1045	0	261	0	3000000	6.47712	160	11
1047	1	4409	12	31000	4.49136	177	17
1048	1	1371	3	1200	3.07918	1174	21
1049	0	139	0	830000	5.91908	1483	20
1051	1	2132	5	160000	5.20412	479
1052	0	542	1	1100000	6.04139	731	15
1053	0	2910	7	16000	4.20412	164	8
1054	0	3558	9	12000	4.07918	157	12
1055	0	1074	2	500000	5.69897	514	16
1056	0	437	1	5400	3.73239	18	1
1057	0	1028	2	17000	4.23045	827	18
1058	1	1376	3	860000	5.9345	780	21
1059	1	269	0	630000	5.79934	824	13
1062	1	2416	6	61000	4.78533	35	3
1065	1	388	1	680000	5.83251	474	9
1066	0	3923	10	48000	4.68124	196	5
1067	0	155	0	170000	5.23045	1668	38
1068	0	3119	8	110000	5.04139	48	5
1069	1	3181	8	220000	5.34242	364	22
1070	0	3442	9	24000	4.38021	140	12
1071	1	2630	7	100000	5	224	13
1072	1	962	2	32000	4.50515	301	8
1073	1	2909	7	3300	3.51851	252	9
1074	1	589	1	480000	5.68124	474	36
1076	1	3460	9	790000	5.89763	823	27
1077	1	3028	8	580	2.76343	201	11
1078	1	265	0	8400	3.92428	588	32
1079	0	148	0			540	11
1080	0	2989	8	45000	4.65321	199	6
1081	0	4525	12	32000	4.50515	90	7
1082	0	1586	4	17000	4.23045	604	19
1083	0	1642	4	220000	5.34242	254	9
1084	0	593	1	6100	3.78533	273	15
1085	1	1281	3	360000	5.5563	492	12
1086	1	2052	5	28000	4.44716	364	18
1087	0	3927	10	55000	4.74036	142	6
1088	1	4698	12	401000	5.60314
1089	0	3679	10	30000	4.47712	1	1
1090	1	129	0	230000	5.36173	1152	20
1091	1	2176	5	41000	4.61278	925	22
1092	0	177	0	3000000	6.47712	281	5
1093	0	4125	11	57000	4.75587	176	19
1095	1	1915	5	118000	5.07188	11	1
1096	0	4970	13	26000	4.41497	22	2
1097	0	2005	5	15000	4.17609	93	6
1098	0	4192	11	4300	3.63347	21	9
1099	1	85	0	3000000	6.47712	561	18
1101	1	187	0	450000	5.65321	821	20
1102	1	186	0	3000000	6.47712	474	20
1104	1	2510	6	11000	4.04139	168	10
1105	0	2005	5	1800	3.25527	269	13
1106	0	83	0	3000000	6.47712	299	4
1107	1	4442	12	870000	5.93952	161	6
1108	1	976	2	2300000	6.36173	752	27
1109	0	1680	4	110000	5.04139	102	5
1110	1	236	0	150000	5.17609	752	12
1111	0	1752	4	180000	5.25527	371	12
1112	1	446	1	630000	5.79934	502	21
1113	1	3832	10	300000	5.47712	441	10
1115	0	2853	7	2000	3.30103	553	18
1116	0	4439	12	47000	4.6721	24	4
1117	1	335	0	3000000	6.47712	85	4
1119	1	57	0	560000	5.74819	841	15
1120	0	1075	2	150000	5.17609	602	19
1121	1	254	0	7500	3.87506	1885	29
1122	1	1534	4	27000	4.43136	386	14
1123	1	2766	7	43000	4.63347	526	23
1124	1	1216	3	21000	4.32222	117	28
1125	0	474	1	1200000	6.07918	589	51
1126	0	4107	11	320000	5.50515	108	7
1127	0	3111	8	190000	5.27875	287	9
1128	1	676	1	8600	3.9345	734	16
1129	1	184	0	810000	5.90849	178	10
1130	0	3591	9	61000	4.78533	416	14
1133	0	3293	9	3000000	6.47712	531	19
1135	1	675	1	71000	4.85126	548	14
1136	1	351	0	680000	5.83251	1315	13
1137	0	413	1	160000	5.20412	1673	16
1138	1	1904	5	36000	4.5563	298	23
1139	0	1574	4	340000	5.53148	504	19
1140	1	2229	6	43000	4.63347	149	21
1141	0	2411	6	120000	5.07918	248	5
1143	0	1520	4	45000	4.65321	590	18
1144	1	2872	7	53000	4.72428	297	11
1145	0	1646	4	13000	4.11394	689	14
1146	0	1755	4	2800	3.44716	172	11
1148	0	1033	2	220000	5.34242	526	22
1149	0	3276	8	89000	4.94939	86	9
1150	1	2985	8	41000	4.61278	283	7
1151	1	3653	10	21000	4.32222	350	18
1152	0	4207	11	310000	5.49136	131	13
1153	1	116	0	1900000	6.27875	450	39
1154	0	2887	7	9000	3.95424	433	13
1155	1	374	1	2200000	6.34242	672	36
1156	0	246	0	2800000	6.44716	81	7
1157	1	284	0	1200000	6.07918	425	11
1158	0	201	0	300000	5.47712	1195	27
1159	1	146	0	79000	4.89763	1287	26
1160	0	1551	4	180000	5.25527	1142	25
1161	1	219	0			237	13
1162	0	1339	3	10000	4	1666	22
1163	0	2081	5	280000	5.44716	222	12
1164	0	488	1	300000	5.47712	1035	18
1166	1	1164	3	14000	4.14613	370	6
1167	1	2441	6	13000	4.11394	179	6
1168	0	1395	3	310000	5.49136	421	10
1169	0	284	0	600000	5.77815	1579	24
1170	0	3124	8	77000	4.88649	162	12
1171	0	157	0	250000	5.39794	1828	34
1172	0	4450	12	80000	4.90309	152	3
1173	0	2185	5	120000	5.07918	29	1
1174	0	2049	5	1500	3.17609	157	12
1175	0	1233	3	25000	4.39794	159	10
1176	0	3620	9	3000000	6.47712	35	4
1177	1	4499	12	2700	3.43136		29
1178	0	149	0	180000	5.25527	844	19
1179	0	1467	4	140000	5.14613	383	12
1180	1	371	1	350000	5.54407	429	38
1181	0	160	0	730000	5.86332	287	13
1182	0	2121	5	1000000	6	1998	22
1183	1	1826	4			513
1184	0	2851	7	83000	4.91908	326	17
1185	1	170	0	170000	5.23045	843
1186	1	208	0	1600000	6.20412	1014	17
1187	1	104	0	720000	5.85733	1549	42
1188	1	581	1	2500000	6.39794	959	17
1189	0	3822	10	4700	3.6721	223	13
1190	1	346	0	1300000	6.11394	1681	19
1191	0	1359	3	9700	3.98677	693	24
1192	1	178	0	220000	5.34242	1182	31
1193	0	3282	8	49000	4.6902	271	15
1194	0	715	1	530000	5.72428	3294	21
1195	0	2302	6	11000	4.04139	153	6
1196	1	2567	7	25000	4.39794	60	3
1197	1	252	0	990000	5.99564	1740	29
1198	0	4882	13	12000	4.07918	233	13
1199	1	4201	11			194	23
1200	1	536	1	9100	3.95904	866	17
1201	1	2382	6	44000	4.64345	351	25
1202	0	3210	8	68000	4.83251	190	12
1203	0	4008	10	2000	3.30103	426	16
1204	1	350	0	290000	5.4624	393	20
1205	1	3603	9	160000	5.20412	356	13
1206	0	1810	4	14000	4.14613	674	14
1207	0	1757	4	170000	5.23045	214	8
1208	0	133	0			496	13
1209	1	564	1	33000	4.51851	380	10
1210	0	349	0	64000	4.80618	662	24
1212	0	662	1	230000	5.36173	1446	23
1213	1	281	0	18000	4.25527	184	9
1214	0	113	0	2500	3.39794	881	21
1216	1	4205	11	4900	3.6902	80	6
1217	0	2641	7	47000	4.6721	264	11
1219	0	1045	2	2250000	6.35218	869	21
1220	1	1943	5	36000	4.5563	246	11
1221	1	1143	3	54000	4.73239	278	16
1222	0	4842	13			75	8
1223	0	1632	4	190	2.27875
1224	0	311	0	1700000	6.23045	919	22
1225	1	212	0	2200000	6.34242	1677	18
1226	1	2862	7	25000	4.39794	443	16
1227	0	798	2	13000	4.11394	736	28
1228	0	2562	7	350000	5.54407	234	7
1229	0	3130	8	21000	4.32222	121	6
1231	0	1364	3	24000	4.38021	273	7
1232	1	352	0	350000	5.54407	467	12
1233	1	1320	3	13000	4.11394	643	11
1234	0	914	2	1800000	6.25527	147	12
1235	1	89	0	190000	5.27875	1641	34
1236	1	523	1	1700000	6.23045	706	14
1237	0	155	0	750000	5.87506	493	9
1238	0	3510	9	730000	5.86332	32	3
1239	0	1868	5	36000	4.5563	272	11
1240	0	4334	11	10000	4	48	6
1241	1	2037	5	850000	5.92942	336	15
1242	1	169	0	1600000	6.20412	283	30
1243	1	458	1	370000	5.5682	796	9
1244	1	335	0	290000	5.4624	394	18
1245	1	377	1	1580000	6.19866	2632	41
1247	1	306	0	3000000	6.47712	1012	21
1248	0	198	0	35000	4.54407	521	6
1249	0	328	0	670	2.82607	1789	24
1250	1	1479	4	1600000	6.20412	119	7
1251	1	2050	5			168	5
1252	0	44	0	160000	5.20412	583	20
1253	0	0	0	3200000	6.50515	284	10
1254	1	4397	12	68000	4.83251	57	6
1255	1	497	1	160000	5.20412	113	11
1256	1	177	0			338	10
1258	0	806	2			653	25
1259	1	673	1	3100	3.49136	12	3
1260	1	862	2	3800000	6.57978	263	11
1261	1	798	2	4800000	6.68124	1059	18
1262	1	1987	5	4200000	6.62325	127	13
1263	1	3572	9	1100000	6.04139	72	3
1264	1	3432	9	24000	4.38021
1265	1	1951	5	330000	5.51851	3	1
1266	1	172	0	7100000	6.85126	1645	22
1267	1	164	0	440000	5.64345	927	30
1268	0	2012	5	51000	4.70757	251	13
1269	0	4433	12	480000	5.68124	62	5
1270	1	4312	11	320000	5.50515	131	16
1271	1	480	1	270000	5.43136	659	16
1272	0	3012	8	35000	4.54407	322	14
1273	1	2520	6	1300000	6.11394	818	4
1274	1	432	1	99000	4.99564	20	9
1275	0	186	0	6300000	6.79934	282	4
1276	0	2878	7	127	2.1038	758	33
1277	0	170	0	2000000	6.30103	895	14
1279	0	1525	4	69000	4.83885	644	12
1280	0	225	0	7100000	6.85126	485	32
1282	0	1150	3	25000	4.39794	309	5
1283	1	2635	7			171	19
1284	0	472	1	66000	4.81954	895	12
1285	1	3145	8	630000	5.79934	725	19
1286	1	101	0	850000	5.92942	1460	40
1287	1	281	0	2400000	6.38021	962	27
1288	1	1858	5	130000	5.11394	342	7
1289	1	132	0			1070	33
1290	0	0	0	570000	5.75587	7	3
1291	1	902	2	1300	3.11394	1104	25
1292	1	5062	13	3600	3.5563	92	8
1294	0	1188	3	3800000	6.57978	339	16
1295	0	0	0	1400000	6.14613	770	9
1296	1	2800	7	9000	3.95424	9	1
1297	1	472	1	1400000	6.14613	1135	31
1298	1	292	0	1000000	6	842	18
1299	0	2232	6	110000	5.04139	79	4
1300	1	314	0	4000000	6.60206	603	23
1301	0	138	0	7100000	6.85126	300	21
1302	1	5060	13	770000	5.88649	59	23
1303	0	2255	6	180000	5.25527	450	22
1305	1	1792	4			223	4
1306	1	2965	8	14000	4.14613	109	11
1307	1	1518	4	170000	5.23045	697	18
1308	0	5033	13	32000	4.50515	6	1
1309	1	3728	10	480000	5.68124	217	15
1310	1	254	0	320000	5.50515	2978	35
1311	0	355	0	4000000	6.60206	1097	17
1313	1	1660	4	390000	5.59106	224	10
1314	0	56	0	220000	5.34242	530	17
1315	1	1637	4			167
1316	0	2031	5	51000	4.70757	289	14
1318	1	4765	13	208000	5.31806	3	1
1319	0	407	1	120000	5.07918	679	12
1320	0	874	2	8400000	6.92428	400	19
1321	0	190	0	11000000	7.04139	1084	14
1322	0	2837	7	12000	4.07918	764	27
1323	1	1377	3	1000000	6	1121	15
1324	1	1877	5	5300000	6.72428	603	18
1325	0	2585	7	25000	4.39794	163	4
1326	0	1075	2	12000	4.07918	927	19
1327	0	844	2	4500	3.65321	222	9
1328	1	4080	11	55000	4.74036	270	17
1329	1	2677	7	200000	5.30103	236	16
1330	0	2974	8	100000	5	250	14
1332	1	4498	12	1900000	6.27875	128	6
1335	0	2918	7	1100000	6.04139	374	21
1336	0	1054	2	15000	4.17609	487	10
1337	1	134	0	2200000	6.34242	743	15
1339	0	1132	3	270000	5.43136	173	4
1340	1	272	0	3400000	6.53148	1190	38
1342	1	76	0	280000	5.44716	2580	41
1343	0	1127	3	72000	4.85733	1403	27
1344	0	459	1	530000	5.72428	730	17
1345	1	1933	5	40	1.60206	1181	43
1346	0	2228	6	1200000	6.07918	264	14
1347	0	3347	9	930000	5.96848	257	15
1348	1	310	0	1100000	6.04139	1452	30
1349	1	1577	4	24000	4.38021	351	15
1350	1	882	2	2500000	6.39794	797	44
1351	1	3525	9	33000	4.51851	330	17
1352	1	2547	6	750000	5.87506	299	11
1353	1	728	1	2700000	6.43136	596	9
1355	1	4307	11	18000	4.25527	119	9
1357	1	3201	8	33000	4.51851	243	28
1358	1	2863	7	11000	4.04139	309	20
1360	0	580	1	900000	5.95424	1284	19
1361	0	780	2	8000	3.90309	308	9
1363	0	3859	10	250000	5.39794	79	14
1364	1	1242	3	2000000	6.30103	976	16
1365	1	3860	10	530000	5.72428	386	12
1366	1	541	1	1600000	6.20412	404	26
1367	0	172	0	550000	5.74036	381	33
1370	1	112	0	5600000	6.74819	293	12
1371	0	375	1	5900000	6.77085	319	8
1372	1	811	2	3100000	6.49136	290	28
1373	1	1132	3	890000	5.94939	458	23
1374	0	265	0	170000	5.23045	1837	17
1375	1	98	0	3200000	6.50515	435	17
1376	0	899	2	110000	5.04139	1729	19
1377	0	2191	6	170000	5.23045	28	3
1378	0	2922	8	380000	5.57978	167	12
1381	1	212	0	11000000	7.04139	1000	27
1383	1	3048	8	1300	3.11394
1384	1	2154	5	260000	5.41497	504	31
1385	0	2503	6	130000	5.11394	229	14
1386	0	3739	10	80000	4.90309	217	24
1387	1	217	0	5400000	6.73239	800	26
1388	1	2367	6	700000	5.8451	131	14
1389	1	431	1	3200000	6.50515	631	27
1390	1	3099	8	62000	4.79239	216	6
1391	1	2529	6	1100000	6.04139	133	18
1392	0	4045	11	140000	5.14613	352	12
1393	0	4001	10	250000	5.39794	473	18
1395	1	503	1	740000	5.86923	750	29
1396	1	382	1	3300000	6.51851	228	11
1397	0	3370	9	150000	5.17609	370	17
1399	1	2663	7	580000	5.76343	445	15
1400	1	3572	9	120000	5.07918	347	20
1402	0	3480	9	98000	4.99123	214	15
1403	1	1550	4	360000	5.5563	604	20
1405	1	433	1	1400000	6.14613	155	2
1406	1	4788	13	38000	4.57978	372	12
1407	1	742	2	500000	5.69897		22
1408	1	279	0	3800000	6.57978	1182	19
1409	0	1638	4	690000	5.83885	743	21
1410	1	3201	8	130000	5.11394	246	20
1411	1	725	1	2700000	6.43136	989	21
1412	1	3803	10	110000	5.04139	164	12
1413	0	1903	5	3900000	6.59106	126	6
1414	0	798	2	1200000	6.07918
1415	0	3841	10	350000	5.54407	326	27
1416	0	428	1	23000	4.36173	1836	33
1417	0	42	0	110000	5.04139	1364	44
1418	1	1267	3	170000	5.23045	763	18
1419	1	279	0	1200000	6.07918	666	14
1420	1	4250	11	8400	3.92428	243	26
1421	0	2365	6	1000000	6	744	24
1422	1	294	0	5000000	6.69897	111	13
1423	0	4513	12	5400	3.73239	628	24
1424	1	3677	10	300000	5.47712	312	19
1425	0	1457	3	350000	5.54407	76	1
1426	1	188	0	290000	5.4624	1446	30
1427	1	125	0	210000	5.32222	1180	17
1428	1	3533	9	61000	4.78533	325	18
1429	1	2982	8	610000	5.78533	313	23
1430	1	2640	7	150000	5.17609	171	26
1431	0	139	0	20000000	7.30103	1336	20
1433	0	91	0	15000000	7.17609	1009	27
1434	1	521	1	330000	5.51851	1411	18
1435	0	3011	8	250000	5.39794	145	21
1436	1	105	0	8500000	6.92942	415	19
1437	1	1488	4	560000	5.74819	710	15
1438	1	3501	9	75000	4.87506	323	17
1439	1	46	0	320000	5.50515	1392	20
1440	1	958	2	190000	5.27875
1441	0	779	2	11000	4.04139	8
1442	0	214	0	20000000	7.30103	2142	49
1444	1	3353	9	5300	3.72428	167	14
1445	1	4958	13	210000	5.32222	355	18
1446	1	633	1	1100000	6.04139	874	19
1447	0	109	0	18000000	7.25527	630	47
1448	0	2742	7	29000	4.4624	304	12
1449	1	1035	2	1900000	6.27875	737	36
1450	0	3039	8	230000	5.36173	285
1451	0	2648	7	89000	4.94939	41	19
1452	1	87	0	2000000	6.30103	2545	48
1453	0	180	0	2900000	6.4624	1590	34
1455	1	4725	12	260000	5.41497	275	17
1456	1	2673	7	230000	5.36173	321	18
1458	0	2900	7	5900	3.77085	328	23
1459	1	907	2	2500000	6.39794	326	13
1460	1	2361	6	11600000	7.06446	305	12
1461	0	73	0	1100000	6.04139	714	14
1462	0	304	0	4300000	6.63347	387	15
1463	0	822	2	2200000	6.34242	1510	32
1465	0	72	0			575	19
1466	1	1385	3	1500000	6.17609	616	13
1467	1	2253	6	9300	3.96848	314	24
1468	1	534	1	750000	5.87506	1382	17
1469	0	1414	3	10000	4	803	15
1470	1	127	0	740	2.86923	171	42
1471	1	2074	5	2000000	6.30103	280	11
1473	1	352	0	2400000	6.38021	2139	22
1476	0	4597	12	120000	5.07918	268	23
1479	0	4358	11	65000	4.81291	241	10
1481	1	205	0	7600000	6.88081	522	23
1483	1	1857	5	5900	3.77085	217	8
1484	0	314	0	1300000	6.11394	718	11
1485	1	847	2	130000	5.11394	1774	24
1487	0	3988	10	2100000	6.32222	200	17
1488	1	105	0	950000	5.97772	1803	5
1489	0	3707	10	40000	4.60206	272	13
1490	0	371	1	19374	4.28722	2333	22
1491	1	199	0	640000	5.80618	1620	25
1492	1	379	1	2000000	6.30103	3893	46
1493	0	1361	3	4840	3.68485	331	13
1494	0	3534	9	2598	3.41464	235	14
1495	0	5036	13	20000	4.30103	325	14
1497	0	117	0	8732	3.94111	1323	57
1498	0	166	0	4500000	6.65321	2009	23
1499	0	348	0	526148	5.72111	2177	20
1500	0	3352	9	19000	4.27875	221	14
1501	0	2667	7	46000	4.66276	420	24
1502	0	1702	4	3488	3.54258	573	20
1503	0	2314	6	1500000	6.17609	373	21
1504	1	2202	6	120000	5.07918	827	19
1505	1	3052	8	369653	5.56779	347	8
1506	1	4957	13	3500	3.54407	336	17
1507	1	1069	2	1200000	6.07918	1425	33
1508	0	1456	3	59379	4.77363	261	18
1509	0	119	0	56715	4.7537	2012	37
1510	0	2958	8	12922	4.11133	350	20
1512	1	2490	6	150000	5.17609	279	14
1513	0	857	2	248000	5.39445	416	8
1516	1	3486	9	44000	4.64345	352	22
1517	1	3428	9	60000	4.77815	107	9
1518	1	4203	11			162	26
1519	0	1634	4	281	2.44871	646	20
1520	0	18	0	435	2.63849	2045	30
1521	0	108	0	459609	5.66239	1792	38
1522	1	1317	3	1900	3.27875	937	28
1523	1	334	0	370000	5.5682	1366	23
1525	0	499	1	531692	5.72566	1280	25
1526	1	2746	7	21431	4.33104	635	30
1527	0	2118	5	210000	5.32222	218	7
1529	0	287	0	905038	5.95667	313	5
1530	0	1731	4	2345	3.37014	406	22
1532	1	284	0	723931	5.8597	642	14
1533	1	4927	13	360000	5.5563	56
1534	0	4418	12	520000	5.716	126	6
1535	1	144	0	7300000	6.86332	261	19
1536	0	187	0	1700000	6.23045	732	25
1537	1	908	2	2700000	6.43136	493	13
1538	0	112	0	7800000	6.89209	1043	30
1539	0	2179	5	28000	4.44716	580	24
1540	1	1398	3	30052	4.47787	285	9
1541	1	3772	10	672	2.82737	7	1
1542	1	1472	4	77651	4.89015	338	18
1543	1	984	2	122774	5.08911	289	14
1544	0	287	0	20000000	7.30103	924	10
1545	1	237	0	1600000	6.20412	1677	23
1546	1	1129	3	2143	3.33102	787	15
1547	1	34	0	380486	5.58034	1500	27
1548	1	1860	5	650000	5.81291	293	5
1549	0	4905	13	50717	4.70515	24	6
1550	0	1480	4	63584	4.80335	444	14
1551	0	3287	9	229560	5.3609	53	5
1552	1	671	1	639834	5.80607	702	21
1553	1	2798	7	3008838	6.4784	2
1554	1	14	0			620	36
1556	0	3169	8	368000	5.56585	44	1
1557	1	274	0	7538995	6.87731	729	22
1558	1	999	2	47568	4.67731	37	3
1559	0	487	1	88000	4.94448	1358	27
1560	1	130	0	7696064	6.88627	637	50
1561	1	1904	5	82081	4.91424	918	29
1562	0	2882	7	6195	3.79204	74
1564	0	1040	2	678533	5.83157	171	14
1565	1	2095	5	141906	5.152	167	16
1566	0	1160	3	201000	5.3032	727	26
1567	0	3595	9	554240	5.7437	2
1568	0	1934	5	190811	5.2806	145	5
1570	0	762	2	4816	3.68269	367	7
1571	0	738	2	667000	5.82413	640	27
1572	1	117	0	7100000	6.85126	381	12
1574	0	2637	7	500000	5.69897	170
1576	1	88	0	10000000	7	1614	43
1577	0	3742	10	51972	4.71577	270	11
1579	0	273	0	1360000	6.13354	764	16
1581	0	218	0	10000000	7	484	29
1583	0	2676	7	2900000	6.4624	4	1
1585	0	374	1	84500	4.92686	1185	30
1586	1	2665	7	222000	5.34635	181	13
1587	1	2090	5	9007941	6.95463	100	9
1588	0	2858	7	363423	5.56041	78	6
1589	1	3914	10	254136	5.40507	180	8
1590	1	526	1	184900	5.26694	332	17
1591	0	1120	3	554236	5.74369	284	19
1592	0	4380	11	65892	4.81883	286	34
1593	1	2499	6	967771	5.98577	279	15
1594	0	3795	10	1438	3.15776	263	9
1595	0	3027	8	67116	4.82683	793	23
1596	1	4393	12	2600	3.41497	238	10
1597	0	1216	3	68000	4.83251	439	22
1598	1	2159	5	95700	4.98091	557	21
1599	1	1531	4	534000	5.72754	421	14
1600	0	2024	5	527245	5.72201	151	5
1601	0	2266	6	16500	4.21748	301	12
1602	0	2784	7	10989	4.04096	577	15
1603	0	274	0	257424	5.41065	1354
1604	0	173	0	280000	5.44716	94	24
1605	1	154	0	8583811	6.93368	1919	7
1606	1	1797	4	80000	4.90309	420	12
1607	1	3150	8	1690000	6.22789	359	7
1608	1	1910	5	32800	4.51587	713	27
1609	1	98	0	492000	5.69197	961	21
1610	0	2729	7	233700	5.36866	303	13
1611	0	499	1	1805998	6.25672	153	5
1612	0	1811	4	83000	4.91908	548	22
1613	0	1247	3	55000	4.74036	418	10
1614	0	2713	7	42600	4.62941	242	24
1615	1	3945	10			335	13
1616	0	73	0	10000000	7	2164	20
1617	0	208	0	3869	3.5876	61	45
1618	0	1651	4	95619	4.98054	608	12
1619	0	2461	6	146000	5.16435	163	7
1620	1	1638	4	524000	5.71933	381	30
1621	1	4311	11	67700	4.83059	149	10
1622	1	2025	5	64694	4.81086	239	9
1623	1	159	0	10000000	7	1548	35
1624	1	3261	8	195000	5.29003	49	2
1625	0	710	1	370000	5.5682	329	8
1626	0	1513	4	194937	5.28989	550	15
1629	0	2717	7	116923	5.0679	88
1630	0	295	0	1460000	6.16435	960	18
1631	0	3732	10	547000	5.73799	432	17
1632	0	4047	11	149670	5.17513	37	6
1633	0	2529	6	9513	3.97832	660	17
1634	1	1195	3	896000	5.95231	345	16
1636	0	1482	4	25	1.39794	11	10
1637	0	218	0	2698000	6.43104	372	48
1638	1	212	0	2900000	6.4624	93	6
1639	0	1460	3	509000	5.70672	587	16
1640	1	3846	10	56630	4.75305	178	18
1642	0	385	1	9522604	6.97876	557	20
1643	0	112	0	5100000	6.70757	486	24
1645	0	3611	9			304	23
1646	1	2596	7	572400	5.7577	40	3
1647	1	913	2	38587	4.58644	625	16
1648	0	5088	13	5503	3.7406	152	20
1651	0	687	1	1000000	6	288	18
1652	0	910	2	680000	5.83251	429	25
1653	1	196	0	75800000	7.87967	865	20
1654	1	1753	4			141	9
1655	0	4238	11			81	7
1656	0	85	0	5673214	6.75383	811	31
1657	1	3526	9	108900	5.03703	330	18
1658	1	2098	5			349	26
1660	1	358	0	208341	5.31877	1026	30
1661	1	3532	9	71000	4.85126	301	16
1662	1	4384	12	10824	4.03439	239	14
1664	1	2933	8	191000	5.28103	231	15
1666	0	862	2	80000	4.90309	619	28
1668	1	3974	10	385783	5.58634	466	15
1669	1	775	2	1444385	6.15968	737	16
1670	1	3901	10	34064	4.5323	260	12
1671	0	890	2	424195	5.62757	1143	10
1672	0	737	2	2140000	6.33041	1013	23
1673	0	3668	10	10200	4.0086	301	19
1674	0	156	0	3400000	6.53148	714	26
1675	1	4126	11	4625	3.66511	332	30
1676	1	179	0	2300000	6.36173	1588	21
1677	0	2574	7	101788	5.0077	291	16
1678	1	522	1	636	2.80346	445	7
1679	0	3753	10	26504	4.42331	288	22
1680	1	31	0	986	2.99388	4189	59
1681	0	71	0			3351	28
1683	1	7	0	3618	3.55847	617	21
1684	1	2430	6	2107	3.32366	806	17
1685	1	2862	7	209446	5.32107	386	9
1686	1	1457	3	18600	4.26951	581	15
1687	0	138	0	52400	4.71933	1953	34
1688	0	3073	8	336057	5.52641	176	6
1689	0	3958	10	95400	4.97955	15	1
1690	1	1420	3	65853	4.81858	604	20
1691	0	3818	10	86780	4.93842	164	4
1692	0	131	0			227	16
1693	1	4395	12	182488	5.26123	421	28
1694	0	3212	8	930000	5.96848	186	5
1695	0	993	2	572000	5.7574	648	23
1696	0	4232	11	7405	3.86953	98	15
1697	1	2212	6	349	2.54283		26
1698	0	392	1	1145919	6.05915	1059	30
1699	0	286	0	660800	5.82007	2564	29
1700	1	742	2	396500	5.59824	490	22
1701	1	559	1	6800000	6.83251	1724	28
1702	1	3229	8	87571	4.94236	619	19
1703	0	972	2			616	15
1704	1	295	0	65590	4.81684	1162	25
1705	0	3804	10	53700	4.72997	315	18
1706	1	126	0	740808	5.86971	346	15
1707	0	3822	10	67000	4.82607	482	22
1709	1	3402	9			256	13
1710	0	85	0	3369211	6.52753	1040	48
1712	0	791	2	772623	5.88797	974	17
1713	1	1407	3	320012	5.50517	245	6
1714	0	163	0	128000	5.10721	1445	35
1716	0	2977	8	325000	5.51188	12	1
1718	1	227	0	17555	4.2444	772	17
1719	0	47	0	3537415	6.54869	1521	33
1720	1	408	1	4330616	6.63655	3038	36
1721	1	1687	4	413332	5.6163	561	24
1722	0	997	2	145662	5.16335	483	21
1723	1	1065	2	507680	5.70559	745	16
1724	1	598	1	5913	3.77181	364	17
1726	0	1336	3	464000	5.66652	268	13
1727	1	5096	13	7746	3.88908	652	20
1728	1	144	0	908900	5.95852	509	14
1730	0	2271	6	37764	4.57708	194	19
1731	0	2466	6	2300000	6.36173	177	13
1732	1	2804	7	301740	5.47963	26	2
1733	1	2332	6			416	20
1734	0	2895	7	53589	4.72908	287	19
1735	0	1624	4	1000000	6	395	15
1736	1	819	2	67900	4.83187	605	19
1737	0	2621	7	2300	3.36173	254	20
1738	0	52	0	448469	5.65173	186	14
1739	0	68	0	2983229	6.47469	885	28
1740	0	2976	8	61500	4.78888	309	15
1743	1	184	0	3400000	6.53148	1567	27
1744	1	101	0	3596010	6.55582	1083	40
1745	1	63	0	1000000	6	399	11
1746	0	34	0	562973	5.75049	2830	50
1748	0	1260	3	57744	4.76151	209	5
1749	0	123	0	10000000	7	129	4
1750	1	4978	13	19200	4.2833	303	23
1751	1	273	0			826	26
1752	1	1216	3	2900000	6.4624	504	14
1753	1	2597	7	176000	5.24551	1066	28
1754	0	211	0	9593807	6.98199	393	20
1755	1	101	0	453871	5.65693	1026	17
1756	0	222	0	9500000	6.97772	137	8.9
1757	0	76	0			1039	19
1758	0	628	1	749421	5.87473	1206	18
1759	1	2757	7	72000	4.85733	330	15
1761	0	1675	4	321120	5.50667	457	10
1762	0	3989	10	116000	5.06446	332	19
1763	1	3772	10	63200	4.80072	217	16
1764	1	88	0	2303415	6.36237	1227	32
1765	0	419	1	5686442	6.75484	789	11
1766	1	126	0	1695203	6.22922	728	24
1767	1	922	2	140000	5.14613	877	19
1769	1	167	0	564500	5.75166	1204	31
1771	0	3678	10	14015	4.14659	402	14
1772	1	529	1	7800000	6.89209	1219	28
1773	1	4074	11	6899696	6.83883	24	2
1774	0	2440	6	182107	5.26033	17	4
1775	0	1353	3	789288	5.89724	65	7
1776	0	2148	5	73400	4.8657	287	10
1778	0	622	1	336460	5.52693	1099	10
1780	1	698	1	100410	5.00178	668	18
1781	1	126	0	300000	5.47712	2882	31
1782	1	837	2	128659	5.10944	406	12
1784	0	1651	4	53331	4.72698	575	21
1785	1	90	0	1126852	6.05187	633	17
1786	1	3085	8	13500	4.13033	158	6
1787	0	3246	8	6621	3.82092	281	25
1788	0	2110	5	29700	4.47276	179	14
1790	0	664	1	2427	3.38507	1670	32
1791	1	141	0	338820	5.52997	1835	31
1792	1	1569	4	302023	5.48004	277	32
1793	0	550	1	595579	5.77494	917	25
1794	0	322	0	26400	4.4216	2210	20
1795	1	3270	8	55700	4.74586	258	16
1796	1	1343	3	165000	5.21748	710	25
1797	0	492	1	1623478	6.21045	1154	13
1798	0	154	0			2336	24
1799	0	105	0	2766422	6.44192	2336	24
1801	1	3621	9	6060	3.78247	190	13
1802	0	3999	10	222000	5.34635	171	15
1803	1	4826	13	40	1.60206	656	25
1804	0	1041	2	306817	5.48688	1307	38
1805	1	2915	7	69877	4.84433	481	28
1806	1	5028	13	96101	4.98273	330	7
1807	1	139	0	32200	4.50786	1340	28
1808	1	4126	11	15000	4.17609	900	15
1809	1	1724	4	57700	4.76118	262	10
1810	1	1858	5			484	16
1811	0	2819	7	57600	4.76042	242	15
1812	0	2582	7	349189	5.54306	47	6
1816	1	5051	13	64842	4.81186		27
1817	0	4107	11	71803	4.85614	336	17
1818	1	374	1	480000	5.68124	1557	25
1819	0	62	0	31600	4.49969	341	7
1820	1	138	0	10000000	7	31	4
1823	0	603	1	111700	5.04805	206	6
1824	0	837	2	233008	5.36737	343	17
1825	1	1007	2	42511	4.6285	344	18
1826	1	122	0	6200000	6.79239	331	8
1827	0	559	1	1270135	6.10385	359	14
1828	0	2397	6	41539	4.61846	22	2
1829	0	4709	12	458922	5.66174	28	2
1830	1	1524	4	23990000	7.38003	726	28
1831	0	453	1	13600	4.13354	1589	41
1832	0	1152	3	134684	5.12932	815	15
1833	1	4538	12	36500	4.56229	221	13
1834	0	521	1	142221	5.15296	145	4
1837	0	647	1	1600000	6.20412	979	19
1840	1	4194	11	1957978	6.29181	137	10
1841	1	66	0	280000	5.44716	1208	45
1842	0	156	0	701167	5.84582	1799	40
1844	1	1738	4	112000	5.04922	390	10
1845	0	588	1	2960000	6.47129	3854	40
1847	1	1738	4	934000	5.97035	315	14
1848	1	105	0	7100000	6.85126	176	7
1849	0	4667	12	48780	4.68824	191	15
1850	1	424	1	7969681	6.90144	422	8
1851	0	1304	3	338000	5.52892	486	17
1852	0	3886	10	19471	4.28939	342	10
1853	0	2503	6	160000	5.20412	960	23
1856	1	377	1			1175	34
1857	0	4213	11	603449	5.78064	144	14
1858	1	5062	13	14605	4.1645	329	18
1859	1	727	1	78801	4.89653	1653	34
1860	0	2125	5	1098172	6.04067	236	19
1861	1	3656	10	19000	4.27875	335	20
1862	0	68	0	3864000	6.58704	1418	32
1863	1	4830	13	16300	4.21219	266	12
1864	1	157	0	83949	4.92402	1007	22
1866	1	371	1	3700000	6.5682	291	6
1868	1	159	0	1690000	6.22789	1286	19
1869	1	3353	9	201520	5.30432	340	18
1870	0	3456	9	134153	5.1276	5	1
1871	0	25	0	1070000	6.02938	1678	44
1872	0	132	0	2270000	6.35603	34	1
1873	1	1403	3	158000	5.19866	934	19
1874	1	1537	4	75800	4.87967	263	15
1875	0	143	0	470800	5.67284	3046	44
1876	0	4224	11	153000	5.18469	227	12
1877	1	140	0	2550000	6.40654	1347	29
1878	0	103	0	330000	5.51851	1250	25
1879	1	425	1	1430000	6.15534	744	14
1880	0	304	0	737000	5.86747	1090	20
1882	0	108	0	105555	5.02348	768	21
1883	0	731	2	4037884	6.60615	614	23
1884	0	3000	8	25	1.39794	921	32
1885	1	87	0	1680000	6.22531	3113	33
1886	1	123	0	10000000	7	49	4
1887	0	75	0	869000	5.93902	1900	30
1888	1	1297	3	168340	5.22619	325	15
1889	1	4076	11	372790	5.57146	73	8
1890	0	1631	4	147800	5.16967	1300	12
1891	0	4065	11	3091	3.4901	339	18
1892	1	119	0			119	13
1894	1	322	0	91197	4.95998	1547	37
1895	1	1050	2	5576	3.74632	401	11
1896	0	342	0	10000000	7	901	18
1897	1	1422	3	11654373	7.06649	869	14
1899	1	4907	13	55899	4.7474	325	18
1902	0	1338	3	133000	5.12385	608	18
1903	0	1379	3	2050000	6.31175	301	11
1904	0	459	1	857600	5.93328	1164	15
1906	0	4229	11	284040	5.45338	30	3
1907	1	2017	5			810	22
1908	1	3271	8	115787	5.06366	15	2
1909	0	3209	8			24	2
1910	1	839	2	222452	5.34724	934	17
1911	0	2406	6	376800	5.57611	17	1
1912	1	462	1	1800000	6.25527	278	12
1914	1	624	1	857400	5.93318	1076	19
1915	1	3426	9	2379	3.37639	331	21
1916	1	4571	12	22536	4.35288	345	13
1920	1	1238	3	6202422	6.79256	387	20
1921	1	4538	12	4722144	6.67414
1922	1	4806	13	131542	5.11906	5	1
1923	1	1238	3	225537	5.35322	1349	22
1924	0	4538	12	65249	4.81457	151	14
1925	1	1336	3	115000	5.0607	414	25
1926	0	1530	4	69400	4.84136	683	19
1927	0	921	2	133000	5.12385	1564	44
1929	1	89	0	1747000	6.24229	1490	19
1930	1	94	0			2454	33
1931	0	3367	9	59000	4.77085	58	3
1933	1	1617	4	3124	3.49471	835	25
1934	1	101	0	73987	4.86916	1826	25
1936	1	3168	8	36500	4.56229	241	13
1937	0	3504	9	30462	4.48376	287	14
1938	0	2146	5	553796	5.74335	207	8
1939	1	3699	10	367621	5.5654	212	11
1940	0	3664	10	24100	4.38202	38	2
1941	0	153	0	1000000	6	732	44
1942	0	92	0	10000000	7
1943	0	134	0	8234435	6.91563	503	13
1944	0	3094	8			478	23
1945	0	196	0	1939578	6.28771	2003	24
1946	0	87	0	1134900	6.05496		24
1948	1	3940	10	565400	5.75236	49	6
1949	0	777	2	8868	3.94783	109	9
1951	1	2263	6	257700	5.41111	745	25
1952	1	2800	7	890018	5.9494
1953	1	440	1	2800000	6.44716	1835	36
1955	1	17	0	1390000	6.14301	2678	25
1956	0	1286	3	1134932	6.05497
1957	0	1061	2	32600	4.51322		23
1960	0	4387	12	73851	4.86836	291	19
1961	0	112	0	4200000	6.62325	1846	19
1962	1	511	1	595700	5.77503	2261	35
1964	0	2967	8	178848	5.25248	297	21
1965	1	578	1	45673	4.65966	253	11
1966	1	2866	7				12
1967	0	4239	11	75800	4.87967	161
1968	1	960	2	310800	5.49248	768	15
1969	0	485	1			636	7
1971	0	2184	5	601130	5.77897	489	34
1972	0	606	1			68	7
1973	1	279	0	761371	5.8816	967	25
1974	0	4755	13	414600	5.61763	24	2
1975	1	1620	4	44792	4.6512	704	22
1976	1	4584	12	1600000	6.20412	39	5
1977	1	527	1	10000000	7	467	9
1978	0	138	0	4765321	6.67809	541	20
1979	0	2832	7	660273	5.81972	2	1
1980	0	50	0	1071266	6.0299	856	15.29
1981	0	3019	8	279600	5.44654	71	2
1982	1	194	0	2800000	6.44716		36
1983	1	767	2	321775	5.50755	984	18
1984	1	1454	3	278900	5.44545	384	16
1985	0	507	1	531505	5.72551	1423
1988	0	5029	13	378338	5.57788	20	7
1989	0	79	0	1898784	6.27848	2557	45
1990	1	1144	3	217039	5.33654	1042	17
1991	0	310	0	4704587	6.67252	1500	32
1992	0	161	0	3600000	6.5563	566
1995	0	800	2	360200	5.55654	627	17
1997	0	41	0	98	1.99123	1648	21
1999	1	105	0	10000000	7	414	30
2001	0	89	0			120	13.7
2003	0	192	0	1000000	6	580	19
2004	1	632	1	1460000	6.16435	1338
2007	0	339	0	10181	4.00779	2281	16
2008	0	154	0			512	15
K001	1	3945	10	3600	3.5563	758	24.7
K002	0	1583	4	3200	3.50515
K003	1	2874	7			615	21.9
K004	1	2998	8	40000	4.60206	872	31.8
K005	0	1639	4	3000000	6.47712	1903	44.2
K006	1	2609	7	75000	4.87506	1974	26.2
K007	0	3501	9	78000	4.89209	937	29.4
K008	0	2576	7			831	26.4
K009X	1	4553	12			1010	21.5
K010X	1	4037	11	100000	5	288	18.3
K011	0	1567	4	280000	5.44716	2826	27
K012	0	2249	6	50000	4.69897	520	24.5
K013	1	1998	5	1000000	6	1238	19.1
K014	1	1861	5	310000	5.49136
K015	0	4148	11	67200	4.82737	319	17.8
K016	0	3105	8	330000	5.51851	1743	29.1
K017	1	3014	8	81000	4.90849	2117	18
K018	0	4021	11	4200	3.62325	1655	32
K019	1	3754	10			756	57.8
K020/K58	1	3273	8	123000	5.08991	903	24.2
K021	1	1216	3			799	30
K022	0	1188	3	1600000	6.20412	1254	18.5
K023	1	4534	12			643	29.8
K024	1	2650	7	1000	3	829	29.3
K025X	1	1737	4	150	2.17609	1079	19.8
K026	1	2007	5	38000	4.57978	1657	41.6
K027	1	3059	8	317000	5.50106	1223	28.4
K028	0	3048	8	16000	4.20412	355	27
K029	0	3820	10			408	16.1
K030	1	3251	8	400000	5.60206	790	17.1
K031/K196	0	1547	4	970000	5.98677	1042	21.1
K032	1	2989	8	105000	5.02119	1750	37.3
K033	1	3180	8	21000	4.32222	2036	25.3
K034	1	4341	11	21000	4.32222	558	20
K035	0	2965	8	13000	4.11394	418	20.5
K036/K196	1	3110	8	56000	4.74819	634	18.6
K037	1	4488	12	1700	3.23045	1202	35.2
K038	1	380	1	160000	5.20412	2892	31.1
K039	0	1961	5	350000	5.54407	1139	19.8
K040	0	3168	8	14000	4.14613	673	21
K041	1	2678	7	1400	3.14613	993	32.6
K043	0	3094	8	1500	3.17609	1217	30.3
K044	1	1637	4	360000	5.5563	2836	28.3
K045	0	2849	7	96000	4.98227	476	12.7
K046	1	2498	6	99000	4.99564	1600	29.5
K047	0	2303	6			772	21.6
K048	0	1928	5	1300	3.11394	990	27.5
K049	0	2557	7	480	2.68124	1266	35.4
K050	0	1375	3	6000	3.77815	1122	26.8
K051	1	2355	6	2800	3.44716	1011	23.9
K052	0	3118	8			778	16.7
K053	1	4374	11			778	16.7
K054	0	1362	3	38000	4.57978	2347	29.1
K055	0	3226	8			477	27.6
K056	1	3521	9	58000	4.76343	1354	20.3
K057	1	4843	13	1500	3.17609	451	17.2
K059/K118	1	2733	7	25	1.39794	746	27.5
K060	0	2902	7	120000	5.07918	1069	32.6
K061	0	800	2	360000	5.5563	1766	16.1
K062	1	1329	3			1609	36
K063	1	3323	9	29000	4.4624	730	30.8
K064	1	1651	4	11000	4.04139	2250	32.4
K065	1	2070	5			1444	28.1
K067	1	2843	7	1600	3.20412	1097	23.3
K068	0	1386	3	110000	5.04139
K069	1	1520	4	2700000	6.43136	2145	28.3
K070/K164	0	1938	5	26000	4.41497	1267	26.2
K071	1	3504	9	40000	4.60206	886	24.1
K072	0	2587	7	630	2.79934	1587	31.9
K073	1	3674	10	5100	3.70757	800	23.2
K074	1	1867	5	56000	4.74819
K075	0	2755	7	9800	3.99123	1024	29.6
K076	1	2691	7	26000	4.41497	823	31.5
K077	0	2686	7	61000	4.78533	776	25.1
K078	1	1915	5	140000	5.14613	903	13.7
K079	0	3317	9	160000	5.20412	980	24.6
K080	1	4037	11	25000	4.39794	681	17.2
K081	1	808	2			2165	21.1
K082	0	2147	5	100000	5	1789	30.7
K083	0	2611	7	13000	4.11394	1242	28.6
K084	0	1910	5	110000	5.04139	742	27.8
K085	0	1650	4	160000	5.20412	960	23.2
K086	1	1389	3	47000	4.6721	1084	30.3
K087	1	3381	9			862	42.2
K088	0	564	1	360000	5.5563	1282	33.5
K089	0	1655	4	370000	5.5682	925	25
K090	1	3509	9	8800	3.94448	728	15.4
K091	1	4049	11	12000	4.07918	534	22.2
K092	1	4741	12	4500	3.65321	916	16.1
K093	1	3654	10	131000	5.11727	1136	14.1
K094	0	3465	9	88000	4.94448	525	29.9
K095	1	3663	10	340000	5.53148	624	34.3
K096	1	1492	4	91000	4.95904	1099	27.8
K097	1	1439	3	55000	4.74036	1423	32
K098X	0	1048	2	24000	4.38021	939	21
K099X	1	2778	7	17000	4.23045	356	23.1
K100	0	3413	9			475	22.2
K101	1	2531	6	65000	4.81	396	23.6
K102	1	1976	5	36000	4.5563	1418	24.4
K103	0	1492	4	180000	5.25527	698	14.8
K104	0	1329	3	52000	4.716	495	12.9
K105	0	804	2	330000	5.51851	1418	30
K106	1	1115	3	350000	5.54407	2138	27.1
K107	0	2118	5	190000	5.27875	246	33.5
K108	0	3185	8	14000	4.14613	374	19.5
K109	1	2119	5	1700000	6.23045		25.9
K110	1	1869	5	1700000	6.23045	3826	25.9
K111	0	2026	5	250000	5.39794	731	30.3
K112	1	2044	5	90	1.95424	1870	47.1
K113	1	892	2	75000	4.87506	2660
K114	1	2892	7			682	30.5
K115	0	2140	5	26000	4.41497	347	15.8
K116X	1	250	0	1100000	6.04139
K117	0	1305	3	3100	3.49136	2274	33.8
K119	0	4191	11	5000	3.69897	656	31.3
K120	1	1441	3	56000	4.74819	805	29.4
K121	1	2989	8	2600	3.41497	411	14.9
K122X	1	3576	9	9500	3.97772	362	17.8
K123	0	3485	9	39000	4.59106	375	19.1
K124	1	3281	8	19000	4.27875	1001	22.7
K125	0	717	1	13000	4.11394	1703	27.3
K126X	0	4890	13	9300	3.96848	549	16.7
K127X	1	3052	8	18000	4.25527	657	14.4
K128	1	2340	6	52000	4.716	1082	29.6
K129	1	2210	6			770	26
K130	1	2186	5	5400	3.73239	555	20.4
K131	1	780	2	2400	3.38021	1498	27.6
K132X	1	3783	10	210000	5.32222	313	26.7
K133X	0	2453	6	130000	5.11394	293	21.9
K134	0	2936	8	6900	3.83885	742	34.5
K136	0	3314	9	4500	3.65321	1365	27.3
K137	1	1094	2	150000	5.17609	1600	32.1
K138	0	538	1	2100000	6.32222	1027	15.4
K139	1	924	2	70000	4.8451	3005	41
K140	0	3078	8	2700	3.43136
K141	1	3010	8	15000	4.17609	1060	24.6
K142X	1	4004	10			839	26.8
K143	1	2774	7	41000	4.61278	506	18
K144	0	4526	12			541	7.3
K145	0	2022	5	110000	5.04139	869	27.12
K146	1	1092	2	33000	4.51851	988	42.7
K147	0	2381	6	343	2.53529	829	20
K148X	0	1822	4	300000	5.47712	500	21.9
K149	0	3537	9	260	2.41497	519	18.1
K150	0	1181	3	7000	3.8451	988	31.4
K151	0	2528	6	2800	3.44716	1639	38.6
K152	1	452	1			1851	40.5
K153	1	2287	6			493	19
K154	1	2730	7			510	21
K155	1	3271	8	7700	3.88649	772	38
K156	1	1526	4	1700	3.23045	942	28
K157	1	2967	8			712	17.9
K158	0	626	1	130000	5.11394	1342	29.2
K159	1	2713	7			643	45
K160/K3018	1	3203	8			577
K161	1	707	1	260000	5.41497	3143	39
K162	1	2455	6	260000	5.41497	604	24.1
K163	1	924	2	37000	4.5682	1170	27
K165	1	4565	12	710000	5.85126	479	15.7
K166	0	3192	8	25000	4.39794	769	13.9
K167	1	3829	10	610	2.78533	1091	28.4
K168	0	3689	10	2600	3.41497	593	23.9
K169X	0	2618	7	93717	4.97182	143	6
K170	1	2319	6	65199	4.81424	967	21.47
K171	1	4148	11	102717	5.01164	412	29.23
K172	1	1382	3			1381	31
K173	1	3463	9	329000	5.5172	470	34.4
K174X	1	2971	8	53660	4.72965	388	19.6
K175X	0	2973	8	188900	5.27623	467	7.21
K176	0	539	1	180000	5.25527
K177	0	2193	6	74140	4.87005	995	16.2
K178	0	3612	9			420	24.3
K179	1	2666	7			1159	16.7
K180	1	1840	5	25	1.39794	3598	41.4
K181	0	696	1			2205	40.1
K182	1	3322	9			463	23
K183	0	1636	4	182093	5.26029	830	17.2
K184	0	912	2	112949	5.05288	1048	24.9
K185	0	1881	5	250000	5.39794	1321	30.1
K186	1	2178	5	11000	4.04139	1603	34
[truncated: 102 more rows]

## Sheet: n=1819
ID	Sex	Age_D	Age_Y	VL	VL_log	CD4_n	CD4_p
1	1	2546	6	750000	5.87506	52	3
2	1	3762	10	597000	5.77597	1	1
3	0	1451	3	664000	5.82217	6	6
4	1	2120	5	391000	5.59218	74	1
5	1	3260	8	155000	5.19033	156
6	1	2772	7	47000	4.6721	364	4
7	0	2250	6	190000	5.27875	42	4
8	0	2849	7	234000	5.36922	57
9	0	3210	8	750000	5.87506	169
10	1	4257	11	117000	5.06819	60	5
11	1	1363	3	750000	5.87506	347	10
12	0	1373	3	533000	5.72673	131
13	0	3700	10	750000	5.87506	4
14	1	1299	3	439000	5.64246	429	9
15	0	1419	3	365000	5.56229	116	9
16	0	2894	7	750000	5.87506	75
17	1	1985	5	257000	5.40993	339	9
18	1	2155	5	403000	5.60531	24	1
19	0	2688	7	24400	4.38739	336
20	0	677	1	750000	5.87506	266	4
21	1	2650	7	388000	5.58883	69	3
22	0	2696	7	750000	5.87506	26	3
23	1	2289	6	32000	4.50515	274	12
24	0	1957	5	559000	5.74741	680	12
25	0	1359	3	750000	5.87506	298	12
26	0	2187	5	7750000	6.8893	561	19
27	1	651	1	750000	5.87506	158	11
28	0	1835	5	750000	5.87506	627	13
29	0	2841	7	8290	3.91855	361	8
30	1	2404	6	750000	5.87506	95	12
31	1	1943	5	750000	5.87506	608	13
32	1	978	2	750000	5.87506	237	3
33	1	2183	5	750000	5.87506	308	8
34	0	3093	8	35000	4.54407	7	1
35	1	1311	3	750000	5.87506	290	8
36	0	4467	12	54300	4.7348	227
37	0	1280	3	519000	5.71517	426	8
38	0	3609	9	624000	5.79518	394
39	0	1219	3	750000	5.87506	1704	6
40	0	1423	3	119000	5.07555	302	10
41	1	3876	10	93700	4.97174	216	11
42	0	2132	5	750000	5.87506		7
43	0	1719	4	750000	5.87506	227	9
44	0	2309	6	124000	5.09342	307	10
45	1	4727	12	272000	5.43457	264
46	0	3481	9	684000	5.83506	631	15
47	1	986	2	750000	5.87506	132	10
48	1	1041	2	234000	5.36922	1070	12
49	1	1383	3	750000	5.87506	513	6
50	1	1191	3	750000	5.87506	176	8
51	1	493	1	261000	5.41664	292
52	1	815	2	142000	5.15229	31	5
53	1	2357	6	652000	5.81425	541	10
54	0	2741	7	750000	5.87506	267	10
55	1	1625	4			307	12
56	1	4133	11	67600	4.82995	172
57	0	846	2	319000	5.50379	680	14
58	1	4018	11	196000	5.29226	15	3
59	0	810	2	750000	5.87506	98	2
60	0	1176	3	421000	5.62428	229
61	0	154	0	550000	5.74036	229	9
62	0	534	1	750000	5.87506	639	13
63	1	1271	3	710000	5.85126	879	8
64	0	2477	6	84000	4.92428	32	9
65	1	2192	6	175000	5.24304	33
66	1	2462	6	226000	5.35411	190
68	0	244	0	1900000	6.27875	382	20
69	0	605	1	630000	5.79934	187	6
70	1	1451	3	750000	5.87506	846	22
71	0	3780	10	3000000	6.47712	27
72	1	1328	3	194000	5.2878	266	7
73	1	1366	3	750000	5.87506	635	11
74	0	829	2	2600000	6.41497	311	9
75	1	833	2	3000000	6.47712	652	13
76	0	2340	6	210000	5.32222	229	4
77	1	2122	5	3000000	6.47712	1	1
78	0	724	1	330000	5.51851	689	11
79	0	2650	7	1100000	6.04139	78	3
80	1	2393	6	320000	5.50515	304
81	0	1308	3	860000	5.9345	370	11
82	0	2064	5	780000	5.89209	342	11
83	0	484	1	120000	5.07918	581	10
84	1	2067	5	26000	4.41497	538	11
85	1	4453	12	7300	3.86332	238
86	0	1925	5	570000	5.75587	866	10
87	0	2650	7	1200000	6.07918	510
88	1	473	1	340000	5.53148	906	10
89	0	866	2			230	9
90	0	2829	7	95300	4.97909	62	2
91	0	722	1	25	1.39794	689	19
92	0	309	0	410000	5.61278	661
93	0	1319	3	63000	4.79934	615	16
94	0	3736	10	52000	4.716	660	12
95	0	737	2	2000000	6.30103	348	11
96	1	3364	9	41000	4.61278	94	15
97	0	91	0	1500000	6.17609	820
98	0	1872	5	2000000	6.30103	82
99	1	3543	9	160000	5.20412	662
100	0	1362	3	29000	4.4624	474	13
101	0	1963	5	35000	4.54407	300	15
102	1	225	0	3000000	6.47712	104	10
103	1	3995	10	32000	4.50515	16	1
104	1	2243	6	190000	5.27875	106
105	0	2453	6	35000	4.54407	435	15
106	0	479	1	650000	5.81291	45	3.25
107	1	2939	8	38000	4.57978	4	0.2
108	0	2971	8	320000	5.50515	528	13
109	1	795	2	1600000	6.20412	1054	13
110	0	4480	12	24000	4.38021	6	0.3
111	0	895	2	7500000	6.87506	589	11
112	0	1427	3	250000	5.39794	258	7
113	0	1782	4	170000	5.23045	349	8
114	0	4914	13	1400000	6.14613	85	5
115	0	2352	6	350000	5.54407	357	12
116	1	3876	10	80000	4.90309	64	9
117	1	2066	5	88000	4.94448	500	8
118	1	1263	3	73000	4.86332	568	14
119	1	2954	8	34000	4.53148	188	5
120	1	598	1	503000	5.70157	225	7
121	0	2373	6	180000	5.25527	112	5
122	1	2678	7	92000	4.96379	767	15
123	0	1294	3	410000	5.61278	407	13
124	0	962	2	1100000	6.04139	700
125	1	2381	6			109
126	1	1084	2	656000	5.8169	444	11
127	0	2828	7	100000	5	306	6
128	1	1315	3	38000	4.57978	949	10
129	1	293	0	270000	5.43136	106	5
130	0	2398	6	300000	5.47712	3
131	0	3473	9	160000	5.20412	20
132	1	502	1	500000	5.69897	55	7
133	1	454	1	560000	5.74819	972	11
134	0	2075	5	140000	5.14613	5	0.4
135	0	2768	7	10000	4	389	10
136	0	3262	8	160000	5.20412	273	11
137	1	1578	4	750000	5.87506	747	15
138	1	526	1			842
139	1	2414	6	3000000	6.47712	192
140	1	3384	9	34000	4.53148	88
141	0	829	2	1600000	6.20412	800	11
142	0	1556	4	93000	4.96848	478	11
143	0	396	1	1600000	6.20412	983
144	1	2122	5	39000	4.59106	620	14
145	1	2255	6	170000	5.23045	282
146	0	1965	5	17000	4.23045	230
147	1	1397	3			83	6
148	1	2474	6	210000	5.32222	463
149	1	2073	5	1100000	6.04139	371	8
150	0	823	2	430000	5.63347	289	10
151	1	4707	12	5700	3.75587	99
152	1	316	0	1300000	6.11394	534	15
153	0	533	1	900000	5.95424	13
154	0	1563	4	830000	5.91908	519	12
155	0	2242	6	460000	5.66276	140	7
156	1	4320	11	45000	4.65321	461
157	0	4178	11	380000	5.57978	460
158	1	3194	8	140000	5.14613	604	10
159	0	2212	6	510000	5.70757	177
160	0	1155	3	2800000	6.44716	258	8
161	0	373	1	3000000	6.47712	764
162	0	687	1	2000000	6.30103	607	13
163	1	505	1	250000	5.39794	620	7
164	0	1539	4	88000	4.94448	16	2
165	1	220	0	1400000	6.14613	1153	18
166	0	1607	4	53000	4.72428	527	11
167	0	785	2	560000	5.74819	762	13
168	0	3811	10	42000	4.62325	181
169	0	2074	5	14000	4.14613	923	10
170	1	3152	8	15000	4.17609	253	11
171	0	364	0	180000	5.25527	888	12
172	0	467	1	130000	5.11394	918	13
173	0	544	1	3000000	6.47712	900	6
174	0	3739	10	73000	4.86332	12	1
175	0	3208	8	64000	4.80618	305	15
176	0	2443	6	750000	5.87506	22
177	0	1039	2	88000	4.94448	538	12
178	0	1425	3	2900	3.4624	337	13
179	1	2959	8	170000	5.23045	463
180	1	143	0	260000	5.41497	1048	28
181	0	418	1	260000	5.41497	708	17
182	1	493	1	660000	5.81954	1799	25
183	1	1857	5	420000	5.62325	407	8
185	1	381	1	680000	5.83251	1243	15
186	1	3999	10			316
187	1	2352	6	93000	4.96848	357	16
188	1	2352	6	80000	4.90309	341	11
189	1	3377	9	29000	4.4624	310	34
191	1	1157	3	180000	5.25527	917	11
192	1	155	0	3000000	6.47712	21	4
193	1	3020	8	28000	4.44716	212	12
194	1	4903	13	32000	4.50515	81
195	1	653	1	500000	5.69897	681	10
196	1	240	0	41000	4.61278	17	16
197	1	189	0	3000000	6.47712	13
198	0	1145	3	53000	4.72428	760	14
199	1	559	1	2100000	6.32222	1029	18
200	0	2570	7	80000	4.90309	346	16
201	0	440	1	1800000	6.25527	69	2
202	0	713	1	840000	5.92428	829	16
203	0	308	0	160000	5.20412	525	13
204	1	215	0	1300000	6.11394	1681	21
205	1	2392	6	58000	4.76343	519	16
207	0	1323	3	29000	4.4624	1502	13
208	0	1523	4	31000	4.49136	326	13
209	1	243	0	2300000	6.36173	3217	20
210	0	2285	6	61000	4.78533	122
211	0	580	1	120000	5.07918	2545	12
212	1	3457	9	150000	5.17609	447
213	1	1522	4	110000	5.04139	437	19
214	0	1592	4	100000	5	761	12
215	1	2658	7	53000	4.72428	512	10
216	1	1265	3	38000	4.57978	639	11
217	0	994	2	300000	5.47712	447	13
218	0	829	2	620000	5.79239	950
219	0	2794	7	150000	5.17609	156	5
220	1	815	2	63000	4.79934	99	2
221	0	456	1			82	8
222	0	547	1	370000	5.5682	651
223	0	3985	10	250000	5.39794	9	4
224	0	466	1	260000	5.41497	600	14
225	1	1865	5	19000	4.27875	787	9
226	0	4104	11	120000	5.07918	189	5
227	1	319	0	330000	5.51851	36	1
228	0	678	1	870000	5.93952	1019	16
229	1	524	1	42000	4.62325	623	5
230	0	1312	3	39000	4.59106	69
231	1	3653	10	360000	5.5563	252	9
232	1	2527	6	130000	5.11394	932	12
233	1	2133	5	69000	4.83885	329	7
234	1	1015	2	60000	4.77815	709	11
235	0	1617	4	29000	4.4624	599	10
236	0	294	0	1100000	6.04139	795	21
237	0	2275	6	610000	5.78533	327	3
238	0	288	0	1100000	6.04139	527	12
239	1	545	1	275000	5.43933	612	18
240	0	292	0	1300000	6.11394	1322	40
241	0	241	0	21000	4.32222	1164	11
242	0	4311	11	100000	5	212	8
243	1	1213	3	18000	4.25527	1026	25
244	0	3634	9	45000	4.65321	162
245	1	1563	4	890000	5.94939	640	8
246	1	2059	5	310000	5.49136	495	14
247	0	943	2	2700000	6.43136	380	10
248	1	960	2	280000	5.44716	1159
249	0	1823	4	190000	5.27875	338	9
250	1	387	1	3000000	6.47712	987	8
251	1	320	0	480000	5.68124	1099	26
252	0	334	0	87000	4.93952	296	10
253	0	130	0	3000000	6.47712	858	18
254	1	1565	4	26000	4.41497	1503
255	1	2390	6	14000	4.14613	355	14
256	1	841	2	95000	4.97772	313	7
257	1	1572	4	580000	5.76343	477	11
258	1	2841	7	300	2.47712	255	12
259	0	2304	6	200000	5.30103	292	7
260	0	1854	5	34000	4.53148	14	1
261	0	527	1	3000000	6.47712	111	1
262	0	385	1	450000	5.65321	329	27
263	0	107	0	1300000	6.11394	1177	25
264	1	1081	2	700000	5.8451	446	11
265	0	1350	3	94000	4.97313	466	10
266	1	439	1	1100000	6.04139	876	18
267	1	377	1	420000	5.62325	1707	12
268	1	2874	7	240000	5.38021	300
270	0	3058	8	220000	5.34242	47	16
271	0	519	1	1300000	6.11394	626	3
272	1	3086	8	1600000	6.20412	631	20
273	0	1073	2	1300000	6.11394	795	13
274	0	1435	3	590000	5.77085	17	6
275	0	3319	9	16000	4.20412	363
276	0	1197	3	81000	4.90849	678	9
277	1	2092	5	40000	4.60206	209
278	1	2585	7	310000	5.49136	66	2.8
279	1	2617	7	83000	4.91908	358
280	0	2689	7	910000	5.95904	289
281	1	3091	8	290000	5.4624	121
282	1	2644	7	22000	4.34242	332	8
283	1	3663	10	1500000	6.17609	160
284	1	199	0	83000	4.91908	474	20
285	1	3922	10	22000	4.34242	441	11
286	1	2688	7	232000	5.36549	955	25
287	0	2326	6	68000	4.83251	4
288	1	3705	10	1700	3.23045	894
289	0	360	0	860000	5.9345	1749	20
290	0	255	0	1500000	6.17609	2355	25
291	1	3663	10	91000	4.95904	155	4
292	0	3098	8	17000	4.23045	944	14
293	0	270	0	160000	5.20412	583	13
294	0	3770	10	130000	5.11394	166
295	0	199	0	2000000	6.30103	834
296	0	1414	3	1100000	6.04139	489	15
297	1	677	1	39000	4.59106	423	11
298	0	3291	9	140000	5.14613	3	0.4
299	0	1351	3	500000	5.69897	510	12
300	0	573	1	160000	5.20412	404
301	1	1082	2	640000	5.80618	851	12
302	0	2023	5	74000	4.86923	350
303	0	3302	9	120000	5.07918	442	13
304	0	1526	4	44000	4.64345	92
305	0	155	0	56000	4.74819	1051	12
306	0	214	0	3000000	6.47712	265	3
307	1	989	2	750000	5.87506	1099	13
308	0	2743	7	320	2.50515	228	12
309	1	3324	9	36000	4.5563	457	11
310	0	1860	5	180000	5.25527	101	5
311	0	628	1	3000000	6.47712	566	7
312	1	374	1	130000	5.11394	1080	27
313	0	201	0	3600000	6.5563	213	9
314	0	2317	6	1100000	6.04139	178	5
315	0	2119	5	310000	5.49136	317	11
316	1	2508	6	510000	5.70757	451	12
317	1	93	0	96000	4.98227	236	13
318	1	2347	6	42000	4.62325	512
319	1	137	0	2000000	6.30103	239	8
320	0	1077	2	680000	5.83251	267	9
321	0	3814	10	130000	5.11394	12
322	1	1915	5	380000	5.57978	51
324	0	3351	9	21000	4.32222	256
325	0	2859	7	130000	5.11394	298
326	1	2366	6	61000	4.78533	184
327	1	2346	6	53400	4.72754	71
328	1	3634	9	190000	5.27875	143
329	1	1640	4	11000	4.04139	840
331	1	1455	3	28000	4.44716	327	9
332	0	3247	8	200000	5.30103	9	8
333	0	1556	4	770000	5.88649	228	9
334	0	3829	10	210000	5.32222	13	2
335	0	3788	10	340000	5.53148	155
336	0	1172	3	390000	5.59106	670	13
337	0	715	1	1000000	6	972	14
338	0	168	0	890000	5.94939	379	9
339	0	532	1	2500000	6.39794	386	7
340	0	1888	5	130000	5.11394	607	13
341	0	2136	5	230000	5.36173	313	9
342	0	3418	9	49000	4.6902	140	12
343	0	233	0	3000000	6.47712	284	13
344	0	3617	9	14000	4.14613	6	6
345	0	1056	2	12000	4.07918		14
346	1	476	1	2400000	6.38021	144	16
347	1	3094	8	23000	4.36173	258	13
348	1	2424	6	81000	4.90849	188
349	1	1818	4	80000	4.90309	236	11
350	1	814	2	910000	5.95904	52	3
351	0	196	0	1500000	6.17609	718	15
352	1	558	1	160000	5.20412	1389	14
353	1	2703	7	12000	4.07918	1282	23
354	0	539	1	3000000	6.47712	674	4
355	1	1646	4	140000	5.14613	66	3
356	0	3577	9	170000	5.23045	35
358	0	5023	13			66
359	1	2233	6	3000	3.47712	359	14
360	0	3527	9	76000	4.88081	4	1
361	0	779	2	3000000	6.47712	368
362	0	2497	6	16000	4.20412	520	11
363	0	179	0	3000000	6.47712	473	13
364	1	546	1	1900000	6.27875	1494	33
365	1	227	0	2000000	6.30103	584	12
366	1	1769	4	16000	4.20412	483	10
367	0	278	0	3000000	6.47712	1655
369	0	1050	2	210000	5.32222	920	5
370	1	1076	2	56000	4.74819	950	13
371	0	3467	9	250000	5.39794	211	8
372	0	369	1	920000	5.96379	316
373	0	3694	10	30000	4.47712	144	11
374	1	156	0	1700000	6.23045	1861	20
375	1	641	1	950000	5.97772	866	18
376	1	3037	8	3000000	6.47712	5	0.4
377	0	282	0	84000	4.92428	1023	13
378	0	162	0	640000	5.80618	1034	20
379	1	309	0	71000	4.85126	740	16
380	1	3857	10	5000	3.69897	171	8
382	0	3303	9	330000	5.51851	3	1
383	0	987	2	3000000	6.47712	286	6
384	1	774	2	1000000	6	133	6
385	1	3299	9	60000	4.77815	111	9
386	0	3045	8	73000	4.86332	220	12
387	0	3745	10	210000	5.32222	130	68
388	0	644	1	3000000	6.47712	1313	20
389	1	485	1	1600000	6.20412	176	7
390	1	1770	4	170000	5.23045	752	15
391	0	194	0	940000	5.97313	394	31
392	0	365	1	250000	5.39794	986	26
393	0	161	0	30000	4.47712	1099	8
394	1	3467	9	17000	4.23045	165	7
395	0	852	2	210000	5.32222	421	7
396	0	3454	9	66000	4.81954	56	3
397	1	3163	8	47000	4.6721	370	10
398	1	3320	9	470000	5.6721	127	10
399	0	504	1	72000	4.85733	906	14
401	1	912	2	960000	5.98227	966
402	0	1603	4	52000	4.716	464
403	0	2806	7	17000	4.23045	257
404	1	857	2	34000	4.53148	353
405	0	4211	11	55000	4.74036	84
407	1	2373	6	23000	4.36173	86
408	0	233	0	3000000	6.47712	714	13
409	0	1090	2	67000	4.82607	1175	13
410	0	236	0	3000000	6.47712	980	17
411	0	1023	2	32000	4.50515	53	1
412	0	1220	3	48000	4.68124	440
413	0	374	1	860000	5.9345	930	19
414	0	1592	4	330000	5.51851	439	16
415	0	2987	8	1700	3.23045	470
416	1	526	1	3000000	6.47712	708
417	1	1899	5	310000	5.49136	219	11
418	1	2376	6	77000	4.88649	66	4
419	1	2438	6	300000	5.47712	169	13
420	1	2629	7	46000	4.66276	21
421	0	280	0	1100000	6.04139	633	24
422	0	1072	2	2200000	6.34242	117	6
423	1	3323	9	160000	5.20412	38	3
424	0	2331	6	29000	4.4624	527	12
425	0	352	0	1600000	6.20412	1935	20
426	0	219	0	3000000	6.47712	1297	23
427	0	3159	8	250000	5.39794	345	17
428	1	287	0	1700000	6.23045	445	12
429	0	869	2	1700	3.23045	15	2
430	0	232	0	170000	5.23045	2459	17
431	1	412	1	550000	5.74036	24	4
432	1	2040	5			77	5
433	1	1409	3	510000	5.70757	571	18
434	0	2594	7	390000	5.59106	1229	22
435	1	201	0	270000	5.43136	67	3
436	0	2316	6	51000	4.70757	6	1
437	0	395	1	110000	5.04139	507	8
438	0	989	2	27000	4.43136	558
439	0	216	0	1300000	6.11394	624	20
440	0	72	0	690000	5.83885	1004	41
441	1	3688	10	1400	3.14613	488	13
442	1	78	0	3000000	6.47712	304
443	1	2427	6	3900	3.59106	469
444	0	1632	4	30000	4.47712	259	11
445	1	3511	9	28000	4.44716	14	1
446	1	628	1	2400000	6.38021	164
447	1	2762	7	6900	3.83885	5	1
448	1	741	2	22000	4.34242	1203	26
449	0	108	0	580000	5.76343	733	20
450	1	73	0	3000000	6.47712	33
451	0	540	1	130000	5.11394	158
452	0	358	0	160000	5.20412	145	9
453	0	1807	4	110000	5.04139	282	24
454	1	2408	6	13000	4.11394	187	8
455	1	1060	2	44000	4.64345	223	12
456	1	2736	7	340000	5.53148	197	6
457	1	436	1	490000	5.6902	64	4
458	0	598	1	20000	4.30103	1728	49
459	0	519	1	150000	5.17609	1550
460	1	1993	5	20000	4.30103	225	6
461	1	1750	4	350000	5.54407	333	13
462	1	2538	6	25	1.39794	9	0.3
463	1	148	0	2900000	6.4624	3169
464	1	809	2	23000	4.36173	412
465	0	3363	9	120000	5.07918	328	14
466	1	629	1	300000	5.47712	362	18
467	1	1012	2	2600000	6.41497	95	19
468	1	150	0	3000000	6.47712	142
469	1	1082	2	160000	5.20412	834	13.9
470	1	3460	9	460000	5.66276	364
471	0	1990	5	56000	4.74819	691	13
472	1	2441	6	72000	4.85733	659
473	0	1676	4	13000	4.11394	278	12
474	1	3913	10	3200	3.50515	309
475	1	1855	5	700000	5.8451	152
476	1	123	0	930000	5.96848	968	19
477	0	255	0	750000	5.87506	80	6
478	1	3573	9	28000	4.44716	154	8
479	1	1702	4	4500	3.65321	191
480	0	4152	11	700	2.8451	4	0.4
481	0	2663	7	270000	5.43136	146
482	1	3649	9	570000	5.75587	168	7
483	0	1697	4	5800	3.76343	360	8
484	1	3012	8	27000	4.43136	577	17
485	0	572	1	1900000	6.27875	1051	16
486	1	281	0	3000000	6.47712	2132
487	0	1007	2	1300000	6.11394	738	19
488	1	1977	5	84000	4.92428	705	15
489	0	2563	7	27000	4.43136		16
490	1	355	0	2900000	6.4624	1916
491	0	212	0	140000	5.14613	1268	29
492	0	67	0	120000	5.07918	1481	21
493	0	788	2	1400000	6.14613	474	16
494	1	1648	4	19000	4.27875	2	0.3
495	0	274	0	3000000	6.47712	261	10
496	0	2989	8	92000	4.96379	102	5
497	1	619	1	114000	5.0569	515	17
498	0	402	1	770000	5.88649	988	7
499	1	102	0			350	18
500	1	110	0	3000000	6.47712	497	15
501	1	412	1	410000	5.61278	377	11
502	0	3783	10	110000	5.04139	20	1
503	0	1238	3	170000	5.23045	290	12
504	1	718	1	1400000	6.14613	493	6
505	1	184	0	680000	5.83251	1195	22
506	1	231	0	3000000	6.47712	1644	16
507	0	492	1	670000	5.82607	400
508	0	183	0	1800000	6.25527	183	2.58
509	0	722	1	91000	4.95904	1027	14
510	1	3588	9	450000	5.65321	199
511	1	583	1	750000	5.87506	569	14
512	0	1761	4	97000	4.98677	78	2
513	1	383	1	360	2.5563	650	13
514	0	3687	10			50	3
515	0	489	1	960000	5.98227	1332	28
516	0	2784	7	23000	4.36173	262	4
517	1	1456	3	360000	5.5563	280	13
519	0	356	0	120000	5.07918	1121	14
520	1	3586	9	9300	3.96848	397	14
521	0	2540	6	520000	5.716	128	6
522	1	3165	8	200000	5.30103	26	2
523	0	224	0	580000	5.76343	104	13
524	0	589	1	160000	5.20412	1779	22
525	0	229	0	1200000	6.07918	610	13
526	0	4267	11	3100	3.49136	281
528	0	3318	9	62000	4.79239	361	14
529	0	510	1	45000	4.65321	629	14
530	0	2953	8	650	2.81291	401	12
531	1	229	0	1300000	6.11394	1343	26
532	0	319	0	510000	5.70757	1770	16
533	0	2202	6	20000	4.30103	323	15
534	1	530	1	310000	5.49136	717	15
535	0	110	0	440000	5.64345	381	33
536	1	3689	10	130000	5.11394	366	18
537	0	1488	4	290000	5.4624	254	9
538	0	3246	8	990000	5.99564	226	15
539	0	2737	7	6800	3.83251	682	12
540	0	100	0	330000	5.51851	128	10
541	0	21	0	110000	5.04139	504
542	1	1242	3	76000	4.88081	895	10
543	0	1715	4	11000	4.04139	93	4
544	0	3381	9	56000	4.74819	557	9
545	0	538	1	550000	5.74036	1067	13
546	0	931	2	220000	5.34242	625	17
547	1	209	0	1300000	6.11394	223	27
548	0	484	1	220000	5.34242	14
549	0	2313	6	73000	4.86332	360	12
550	0	119	0	3000000	6.47712	1194	15
551	1	244	0	64000	4.80618	556	12
552	0	4038	11	6300	3.79934	525	15
553	0	558	1	14000	4.14613	669	15
554	0	1016	2	1400000	6.14613	751	13
555	0	496	1	76000	4.88081	1409	15
556	0	274	0	1300000	6.11394	1169
557	0	1732	4	880000	5.94448	1619	15
558	1	731	2	85000	4.92942	979	13
559	0	3595	9	89000	4.94939
560	1	2119	5	14000	4.14613	115	3
561	0	322	0	3000000	6.47712	1741
562	0	1715	4	540000	5.73239	194	10
563	0	963	2	210000	5.32222	705
564	1	1385	3	660000	5.81954	292	13
565	0	70	0	1330000	6.12385	1420	19
566	1	2239	6	430000	5.63347	221	7
567	1	1712	4	120000	5.07918	472	16
568	1	2981	8	710000	5.85126	5	2
569	0	2223	6	420000	5.62325	348	12
570	0	2875	7	6700	3.82607	364	13
571	0	117	0	1400000	6.14613	1423	28
572	1	3126	8	16000	4.20412	155	9
573	1	1950	5	30000	4.47712	271	18
574	1	320	0	2000000	6.30103	757
575	1	1172	3	410000	5.61278	1096	12
576	0	1272	3	62000	4.79239	457	10
577	0	851	2	4700	3.6721	712	13
578	0	692	1	1400000	6.14613	771	11
579	0	321	0	3000000	6.47712	299	7
580	0	684	1	3000000	6.47712	1376	16
581	0	412	1	590000	5.77085	1257	14
582	0	805	2	1200000	6.07918	360	4
583	0	787	2	22000	4.34242	488	12
584	0	647	1	3000000	6.47712	922	12
585	1	643	1			405	28
586	1	571	1	1400000	6.14613	1864	23
587	1	662	1	600000	5.77815	329	11
588	0	104	0	530000	5.72428	2080
589	1	5096	13	74000	4.86923	193	12
590	1	173	0	2700000	6.43136	14	1
591	1	346	0	1300000	6.11394	2183	44
592	1	2371	6	9400	3.97313	235
593	1	140	0	3000000	6.47712	792	37
594	0	1092	2	43000	4.63347	266	14
595	1	4072	11	6300	3.79934	903	33
596	0	2835	7	41000	4.61278	74	4
597	0	287	0	840000	5.92428	692	4
598	1	3511	9			175	18
599	1	765	2	3000000	6.47712	34	1
600	1	2620	7	140000	5.14613	246	14
601	1	337	0	900000	5.95424	41	3
602	1	1027	2	3000000	6.47712	524	20
603	0	805	2	2000000	6.30103	460
604	0	3728	10	140000	5.14613	162	9
605	0	703	1	3000000	6.47712	550	5
606	0	182	0	910000	5.95904	937	16
607	0	3980	10	5200	3.716	51	3
608	1	2387	6	790000	5.89763	136	7
609	1	254	0	3000000	6.47712	1424	14
610	0	2617	7	400000	5.60206	249	8
611	0	90	0	3000000	6.47712	1412
612	0	3894	10	460000	5.66276	32	1
613	1	149	0	620000	5.79239	943	17
614	0	318	0	3000000	6.47712	12	6
615	0	2804	7	1200	3.07918	79	14
616	0	1174	3	980000	5.99123	311	8
617	0	92	0	1500000	6.17609	1181	33
618	0	1463	4	2100000	6.32222	786	14
620	1	2743	7	81000	4.90849	353	19
621	0	108	0	1200000	6.07918	560	23
622	0	482	1	1100000	6.04139	872	13
623	1	356	0	570000	5.75587	1082
624	1	192	0	1100000	6.04139	407
626	1	2789	7	63000	4.79934	300	9
627	1	1428	3	5500	3.74036	1491	38
628	0	304	0	1600000	6.20412	1169	18
629	0	302	0	2400000	6.38021	672	14
631	0	537	1	260000	5.41497	1230	23
632	0	3617	9	44000	4.64345	86	11
633	1	1002	2	31000	4.49136	362	17
634	1	3187	8	23000	4.36173	284	9
635	1	149	0	1500000	6.17609	1464	15
636	0	788	2	230	2.36173	504	12
637	1	2434	6	450000	5.65321	404	14
638	0	2888	7	27000	4.43136	511
639	1	1629	4	220000	5.34242	14	2
640	0	101	0	800000	5.90309	1297	23
641	0	1474	4			344	14
642	0	242	0	3000000	6.47712	682	11
643	0	73	0	880000	5.94448	799	14
644	1	3296	9	48000	4.68124	41	8
646	0	126	0	430000	5.63347	975	20
647	0	852	2	130000	5.11394	331	6
648	0	1363	3	320000	5.50515	496	12
649	0	206	0	720000	5.85733	234	3
650	0	295	0	3000000	6.47712	112
651	0	109	0	3000000	6.47712	938
652	0	273	0	3000000	6.47712	503	11
653	1	560	1	310000	5.49136	462
654	0	4360	11	2100000	6.32222	19	9
655	0	1672	4	120000	5.07918	23	1
656	1	92	0	3000000	6.47712	223	32
657	0	1407	3	610000	5.78533	213	10
658	0	2265	6	7900	3.89763	116	17
659	1	163	0	2200000	6.34242	831	25
660	0	136	0	520000	5.716	565	31
661	1	2406	6	10000	4	45	4
662	1	1346	3	49000	4.6902	335	7
663	1	3372	9	22000	4.34242	87	5
664	0	829	2	390000	5.59106	647	7
665	0	4102	11	89000	4.94939	60
666	0	844	2	67000	4.82607	473	16
667	0	2341	6	360000	5.5563	124	7
668	0	253	0	110000	5.04139	909	19
669	0	108	0	1000000	6	2039	22
670	0	517	1	3000000	6.47712	475	20
671	0	141	0	210000	5.32222	1158	30
672	1	2732	7	700000	5.8451	174	19
673	0	2866	7	150000	5.17609	139	10
674	0	2288	6	140000	5.14613	553	26
675	1	2331	6	110000	5.04139	113	5
676	0	170	0	220000	5.34242	303	11
677	1	3443	9			189	16
678	1	1938	5	550000	5.74036	663	23
679	1	209	0	3000000	6.47712	164	7
680	0	4557	12			78
681	0	532	1	110000	5.04139	10	1
682	1	157	0	2000000	6.30103	30	2
683	0	122	0	3000000	6.47712	209
684	1	82	0	970000	5.98677	178	7
685	1	456	1	82000	4.91381	1534	22
686	1	85	0	210000	5.32222	2696	29
687	0	3701	10	320000	5.50515	26	4
688	0	2851	7	120000	5.07918	6	1
689	1	188	0	450000	5.65321	1083	24
690	0	342	0	3000000	6.47712	1455	12
691	0	99	0	110000	5.04139	1849	20
692	0	198	0	570000	5.75587	990	48
693	1	3722	10	560000	5.74819	259	11
694	0	270	0	3000000	6.47712	830	19
695	0	662	1	710	2.85126	644	9
696	1	156	0	31000	4.49136	206	10
697	0	4406	12			718
698	1	435	1	3000000	6.47712	1129	20
699	0	3081	8	240000	5.38021	169	12
700	1	412	1	230000	5.36173	80	6
701	0	231	0	83000	4.91908	80	13
702	1	247	0	1500000	6.17609	699
703	1	361	0	79000	4.89763	470	3
704	1	2781	7	150000	5.17609	71	5
705	0	101	0	400000	5.60206	2039	28
706	0	2257	6	230000	5.36173	235	11
707	0	281	0	1200000	6.07918	865
708	1	83	0	2000000	6.30103	2317	32
709	0	3412	9	76000	4.88081	115	4
710	1	99	0	2800000	6.44716	717	29
711	0	511	1	94000	4.97313	987	17
712	0	1969	5	390000	5.59106	198
713	1	717	1	2300000	6.36173	699	26
714	0	84	0	300000	5.47712	307
715	1	175	0	90000	4.95424	1743	23
716	0	296	0	190000	5.27875	1173	16
717	0	160	0	1100000	6.04139	1551	23
718	1	114	0	3000000	6.47712	291
719	0	73	0	250000	5.39794	235	7
721	0	207	0	3000000	6.47712	202	17
722	0	194	0	2900000	6.4624	1421	16
723	0	160	0	2600000	6.41497	1083	14
724	0	5026	13	28000	4.44716	95
725	1	86	0	1300000	6.11394	2632	27
726	0	249	0	41000	4.61278	927	20
727	1	2886	7	1000000	6	7	1
728	1	171	0	1300000	6.11394	204	7
729	1	494	1	3000000	6.47712	461	8
730	1	89	0	450000	5.65321	126	6
731	1	89	0	2100000	6.32222	1060	28
732	1	79	0	46000	4.66276	196	9
733	1	125	0	160000	5.20412	373
734	1	111	0	910000	5.95904	423	14
735	0	1711	4	71000	4.85126
736	0	212	0	450000	5.65321	85	16
737	0	880	2	170000	5.23045	346	14
738	0	984	2	130000	5.11394	669	13
739	0	444	1	3500	3.54407	271	11
740	1	2593	7	240000	5.38021	118	5
741	0	1155	3	190000	5.27875	495
742	0	2034	5	110000	5.04139	9
743	1	178	0			98
744	0	640	1	2400000	6.38021	575
745	0	3897	10			380
747	0	1841	5	7000	3.8451	165
748	0	1962	5	120000	5.07918	227
749	1	3966	10			244
750	1	460	1	3000000	6.47712	1146	15
751	1	2663	7	180000	5.25527	84
752	0	3071	8	110000	5.04139	76
753	1	4517	12			192
754	1	823	2	6000	3.77815	383
755	0	904	2	980000	5.99123	165
756	1	934	2			283
757	0	230	0	200000	5.30103	937	20
759	0	3920	10	29000	4.4624	166	4
760	0	1148	3	900000	5.95424	619	15
761	0	132	0	970000	5.98677	1235	19
762	1	276	0	3000000	6.47712	1032	20
763	1	2721	7	82000	4.91381	227	10
764	1	1776	4	43000	4.63347	455	31
766	0	355	0	3000000	6.47712	1108	19
767	0	2291	6	8100	3.90849	84	15
768	1	168	0	630000	5.79934	422	17
769	0	2414	6	35000	4.54407	270
770	0	113	0	3000000	6.47712	851	16
771	1	0	0	170000	5.23045	882
773	0	520	1	3000000	6.47712	1525	13
774	0	1115	3	3000000	6.47712	500	23
775	1	5046	13	8700	3.93952	178
776	0	161	0			1352	19
777	0	115	0	190000	5.27875	1766	29
778	0	799	2	1400000	6.14613	686	16
779	0	787	2	2800000	6.44716	225	9
780	1	355	0	3000000	6.47712	210
781	0	758	2	570000	5.75587	1306	20
782	0	2915	7	70000	4.8451	474	29
783	1	996	2	410000	5.61278	579	13
784	1	456	1	3000000	6.47712	579
785	0	641	1	180000	5.25527	268	5
786	0	641	1	180000	5.25527	497	15
787	0	2144	5	230000	5.36173	299	16
789	0	117	0	2500000	6.39794	1309
790	0	855	2	110000	5.04139	302	17
792	1	708	1	140000	5.14613	381
793	1	254	0	430000	5.63347	1422	20
794	0	743	2	480000	5.68124	257	6
795	1	1677	4	16000	4.20412	227	11
796	0	4554	12	69000	4.83885	382	19
797	0	218	0	450000	5.65321	274
798	0	204	0	250000	5.39794	1768
799	1	458	1	1700000	6.23045	338
800	0	2283	6	17000	4.23045	376	4
801	0	136	0	190000	5.27875	47	14
802	0	136	0	1500000	6.17609	1637	31
803	0	305	0	2200000	6.34242	1284
804	0	233	0	3000000	6.47712	895
805	1	2173	5	44000	4.64345	6	0.3
806	0	3143	8	220000	5.34242	24
807	1	3438	9	52000	4.716	61	2
808	1	629	1	1100000	6.04139	293	13
809	1	634	1	940000	5.97313	1327	18
810	0	472	1	200000	5.30103	1478	23
811	1	669	1	700000	5.8451	752	10
812	1	4439	12	30000	4.47712	143	15
813	0	2284	6	85000	4.92942	6	3
814	0	201	0	1100000	6.04139	477	20
815	1	359	0	2300000	6.36173	1190	18
817	0	303	0	250000	5.39794	382	16
818	0	332	0	290000	5.4624	406	27
819	0	788	2	450000	5.65321	466	18
820	0	4821	13	460000	5.66276	29	8
821	0	358	0	80000	4.90309	875	17
822	1	140	0			836
823	0	2814	7	90000	4.95424	289	4
824	1	70	0	340000	5.53148	556	11
825	0	153	0	180000	5.25527	668	32
826	0	320	0	3000000	6.47712	1654	15
827	0	714	1	250000	5.39794	486	16
828	0	2907	7	2000	3.30103	33	1
829	1	551	1	180000	5.25527	441	8
831	0	3357	9	23000	4.36173	314	23
833	0	4826	13	31000	4.49136	837	8
834	1	4884	13	8400	3.92428	106	8
835	0	1577	4	920000	5.96379	500	7
836	0	4766	13	24000	4.38021	88
837	1	3812	10	120000	5.07918	135	7
838	0	4254	11	2100	3.32222	108	13
839	1	296	0	490000	5.6902	614	15
840	1	1850	5	150000	5.17609	186
841	0	792	2	52000	4.716	271	7
842	1	750	2	510000	5.70757	796	20
843	1	343	0	63000	4.79934	734	41
844	0	2475	6	8100	3.90849	60	3
845	0	217	0	590000	5.77085	72	6
846	1	770	2	2200000	6.34242	1146	23
847	0	3853	10	20700	4.31597	687
849	0	1323	3	78000	4.89209	509	14
850	0	80	0	3000000	6.47712	890	8
851	1	293	0	21000	4.32222	236	5
852	1	522	1	910000	5.95904	526	5
853	1	1241	3	150000	5.17609	609	8
854	0	700	1	370000	5.5682	410	11
855	0	1774	4	160000	5.20412	5	2
856	0	342	0	1600000	6.20412	365	9
857	1	987	2	82000	4.91381	267	14
858	0	150	0	3000000	6.47712	801	22
859	1	218	0	69000	4.83885	1044	32
860	1	1294	3	110000	5.04139	958	22
861	1	2946	8	3700	3.5682	144
862	0	2796	7	35000	4.54407	195	9
863	0	154	0	550000	5.74036	1166	14
864	0	62	0	390000	5.59106	704	30
865	1	669	1	7700	3.88649	8	1
866	1	1133	3	12000	4.07918	212
867	1	354	0	1800000	6.25527	1295
868	1	1361	3	58000	4.76343	86	7
869	0	3185	8	16000	4.20412	30	2
870	1	505	1	16000	4.20412	393	20
871	0	501	1	290000	5.4624	582	3
873	1	191	0	3000000	6.47712	2579	20
874	1	206	0	1100000	6.04139	2378	34
875	1	2360	6	7300	3.86332	232	12
876	0	3142	8	61000	4.78533	165	6
877	0	1303	3	46000	4.66276	257	14
878	0	2303	6	96000	4.98227	110	11
879	1	2232	6	160000	5.20412	115	24
880	0	400	1	860000	5.9345	504	10
881	0	795	2	40000	4.60206	751	25
882	0	120	0	290000	5.4624	1229	15
883	0	175	0	3000000	6.47712	189
884	1	144	0	1800000	6.25527	39	6
885	0	135	0	2000000	6.30103	3208	38
886	0	1054	2	410000	5.61278	242	14
887	1	481	1	1200000	6.07918	582	34
888	0	629	1	830000	5.91908	13	2
889	1	286	0	3300	3.51851	543	25
890	1	257	0	920000	5.96379	381	10
891	1	788	2	130000	5.11394	530	13
892	1	1231	3	180000	5.25527	190	13
893	1	1425	3	140000	5.14613	401	30
894	0	668	1	1600000	6.20412	571
895	0	65	0	81000	4.90849	437
896	1	702	1	1500000	6.17609	1202	23
897	0	3227	8	5300	3.72428	188	7
898	1	4364	11	480000	5.68124	416
899	1	119	0	56000	4.74819	1260	23
900	1	3471	9	25000	4.39794	65	5
901	1	380	1	620000	5.79239	1422	36
902	1	711	1	180000	5.25527	398	12
903	0	1471	4	250000	5.39794	24	1
904	1	87	0	140000	5.14613	901	17
905	0	543	1	1400000	6.14613	467
906	0	2584	7	43000	4.63347	202	11
907	0	157	0	6200	3.79239	1233	33
908	1	273	0	1100000	6.04139	2544	24
909	0	151	0	3000000	6.47712	1045	44
910	1	175	0	320000	5.50515	1087	23
911	1	113	0	3000000	6.47712	459	33
912	0	2751	7	260000	5.41497	109	4
914	0	563	1	2100000	6.32222	511	15
915	1	3752	10	25000	4.39794	214	12
916	0	359	0	2200000	6.34242	863	25
917	1	3965	10	20000	4.30103	129	14
919	0	2522	6	45000	4.65321	337	11
920	0	1491	4	96000	4.98227	73	3
921	0	2615	7	66000	4.81954	147	12
922	0	342	0	1000000	6	1046	13
923	1	109	0	3000000	6.47712	1576	45
924	0	76	0	410000	5.61278	72	3
925	1	216	0	3000000	6.47712	725	19
926	1	2855	7	110000	5.04139	426	10
927	0	1668	4	47000	4.6721	395	6
928	1	655	1	54000	4.73239	120	6
929	1	290	0	3000000	6.47712	257	10
930	0	1032	2	460000	5.66276	497	11
931	1	426	1	150000	5.17609	143
932	0	158	0	1000000	6	1058	12
933	0	109	0	1600000	6.20412	4148	37
934	1	81	0	330000	5.51851	815	19
935	0	3329	9	6700	3.82607	1	1
937	0	181	0	5400	3.73239	1344	33
938	0	2211	6	180000	5.25527	508	22
939	1	1833	5	42000	4.62325	387	15
940	0	4017	10			8	2
941	0	531	1	500000	5.69897	741	24
942	1	3211	8	120000	5.07918	610	14
943	1	138	0	700000	5.8451	1196	16
944	0	2844	7	4400	3.64345	621	29
945	1	4100	11	73000	4.86332	49	2
946	1	1880	5	660000	5.81954	439	9
947	0	543	1	3000000	6.47712	1402	13
948	0	2592	7	29000	4.4624	163	11
949	0	233	0	3000000	6.47712	237	19
950	0	1952	5	10000	4	125
951	0	752	2	280000	5.44716	795	6
952	1	3365	9	29000	4.4624	92	2
953	0	2938	8	33000	4.51851	141	17
955	1	136	0	560000	5.74819	1379
956	1	122	0	680000	5.83251	1172	16
957	1	4682	12	360000	5.5563	907
958	1	2452	6	11000	4.04139	411
959	1	219	0	220000	5.34242	594	21
960	0	2517	6	14000	4.14613	273	10
961	1	1374	3	32000	4.50515	399	12
962	1	321	0	1700000	6.23045	1414	18
963	1	110	0	1400000	6.14613	1432	19
964	1	853	2	300000	5.47712	1558	17
965	0	3987	10	160000	5.20412	80	3
966	1	199	0	450000	5.65321	832
967	0	2835	7	25000	4.39794	425	12
968	1	402	1	78000	4.89209	2011	20
969	0	2253	6	100000	5	249	6
970	0	3481	9	1000000	6	517	18
971	0	234	0	3000000	6.47712	352	19
972	0	4240	11	18000	4.25527	171	11
973	1	1205	3	23000	4.36173	538	11
974	0	232	0	300000	5.47712	955	18
976	0	262	0	43000	4.63347	204
978	1	108	0	890000	5.94939	2058	16
979	1	462	1	18000	4.25527	2437	59
980	1	4539	12	96000	4.98227	246	18
981	0	1678	4	77000	4.88649	225	14
982	0	2228	6	45000	4.65321	932	11
983	0	179	0	270000	5.43136	2504	49
984	0	3514	9	22000	4.34242	382	13
985	0	118	0	1600000	6.20412	655	18
986	0	379	1	470000	5.6721	150	6
987	1	1121	3	240000	5.38021	632	12
988	0	2282	6	19000	4.27875	213	11
989	0	270	0	68000	4.83251	1432	19
990	0	2568	7	31000	4.49136	858	21
991	1	241	0	3000000	6.47712	877	21
992	0	476	1	610000	5.78533	933	16
993	1	4301	11	6800	3.83251	64	8
994	0	196	0	220000	5.34242	1289	23
995	1	157	0	64000	4.80618	1489	31
996	1	3920	10	470000	5.6721	207	4
997	0	148	0	350000	5.54407	1365	24
998	1	2857	7	11000	4.04139	652	18
999	0	3312	9	57000	4.75587	304
1000	1	4681	12	15000	4.17609	195	17
1001	0	1138	3	360000	5.5563	48	2
1002	0	232	0			110	2
1003	0	100	0	1700000	6.23045	1869	26
1004	0	2359	6	19000	4.27875	572	19
1005	1	129	0			1885
1006	1	315	0	260000	5.41497	643	21
1007	1	1180	3	820	2.91381	173	14
1008	0	257	0	110000	5.04139	2039	22
1009	1	1755	4	28000	4.44716	326	16
1010	1	3167	8	190	2.27875	862	44
1011	0	108	0	1600000	6.20412	523
1012	1	1878	5			492	17
1013	1	4321	11	28000	4.44716	176	7
1014	1	1851	5	19000	4.27875	183	11
1015	0	90	0	320000	5.50515	996	20
1016	0	144	0	3000000	6.47712	1112	22
1017	1	3142	8	950000	5.97772	224	16
1018	0	4655	12			106
1019	1	147	0	550000	5.74036	581	15
1020	1	3208	8	26000	4.41497	309	12
1021	1	2140	5	53000	4.72428	481	16
1022	1	3814	10			579
1023	1	1200	3	510000	5.70757	692	10
1024	1	3696	10	230000	5.36173	345	16
1025	0	116	0	310000	5.49136	493	20
1026	1	883	2	19000	4.27875	577	16
1027	0	634	1	60000	4.77815	593	6
1028	0	81	0	590000	5.77085	247	13
1029	1	3309	9	530000	5.72428	61	5
1030	0	1321	3	167000	5.22272	464	10
1031	0	3051	8	4800	3.68124	315	16
1032	1	342	0	960000	5.98227	951	30
1035	1	223	0	1000000	6	1116	22
1036	0	651	1	450000	5.65321	126	6
1037	0	2693	7	22000	4.34242	226	12
1038	0	2230	6	100000	5	12	2
1039	0	3297	9	67000	4.82607	342	14
1040	0	1439	3	50000	4.69897	518	16
1041	1	569	1	740000	5.86923	650	20
1042	1	4557	12	840	2.92428	167	9
1043	0	162	0	400000	5.60206	1425	21
1044	0	2654	7	32000	4.50515	150	5
1045	0	261	0	3000000	6.47712	160	11
1047	1	4409	12	31000	4.49136	177	17
1048	1	1371	3	1200	3.07918	1174	21
1049	0	139	0	830000	5.91908	1483	20
1051	1	2132	5	160000	5.20412	479
1052	0	542	1	1100000	6.04139	731	15
1053	0	2910	7	16000	4.20412	164	8
1054	0	3558	9	12000	4.07918	157	12
1055	0	1074	2	500000	5.69897	514	16
1056	0	437	1	5400	3.73239	18	1
1057	0	1028	2	17000	4.23045	827	18
1058	1	1376	3	860000	5.9345	780	21
1059	1	269	0	630000	5.79934	824	13
1062	1	2416	6	61000	4.78533	35	3
1065	1	388	1	680000	5.83251	474	9
1066	0	3923	10	48000	4.68124	196	5
1067	0	155	0	170000	5.23045	1668	38
1068	0	3119	8	110000	5.04139	48	5
1069	1	3181	8	220000	5.34242	364	22
1070	0	3442	9	24000	4.38021	140	12
1071	1	2630	7	100000	5	224	13
1072	1	962	2	32000	4.50515	301	8
1073	1	2909	7	3300	3.51851	252	9
1074	1	589	1	480000	5.68124	474	36
1076	1	3460	9	790000	5.89763	823	27
1077	1	3028	8	580	2.76343	201	11
1078	1	265	0	8400	3.92428	588	32
1079	0	148	0			540	11
1080	0	2989	8	45000	4.65321	199	6
1081	0	4525	12	32000	4.50515	90	7
1082	0	1586	4	17000	4.23045	604	19
1083	0	1642	4	220000	5.34242	254	9
1084	0	593	1	6100	3.78533	273	15
1085	1	1281	3	360000	5.5563	492	12
1086	1	2052	5	28000	4.44716	364	18
1087	0	3927	10	55000	4.74036	142	6
1088	1	4698	12	401000	5.60314
1089	0	3679	10	30000	4.47712	1	1
1090	1	129	0	230000	5.36173	1152	20
1091	1	2176	5	41000	4.61278	925	22
1092	0	177	0	3000000	6.47712	281	5
1093	0	4125	11	57000	4.75587	176	19
1095	1	1915	5	118000	5.07188	11	1
1096	0	4970	13	26000	4.41497	22	2
1097	0	2005	5	15000	4.17609	93	6
1098	0	4192	11	4300	3.63347	21	9
1099	1	85	0	3000000	6.47712	561	18
1101	1	187	0	450000	5.65321	821	20
1102	1	186	0	3000000	6.47712	474	20
1104	1	2510	6	11000	4.04139	168	10
1105	0	2005	5	1800	3.25527	269	13
1106	0	83	0	3000000	6.47712	299	4
1107	1	4442	12	870000	5.93952	161	6
1108	1	976	2	2300000	6.36173	752	27
1109	0	1680	4	110000	5.04139	102	5
1110	1	236	0	150000	5.17609	752	12
1111	0	1752	4	180000	5.25527	371	12
1112	1	446	1	630000	5.79934	502	21
1113	1	3832	10	300000	5.47712	441	10
1115	0	2853	7	2000	3.30103	553	18
1116	0	4439	12	47000	4.6721	24	4
1117	1	335	0	3000000	6.47712	85	4
1119	1	57	0	560000	5.74819	841	15
1120	0	1075	2	150000	5.17609	602	19
1121	1	254	0	7500	3.87506	1885	29
1122	1	1534	4	27000	4.43136	386	14
1123	1	2766	7	43000	4.63347	526	23
1124	1	1216	3	21000	4.32222	117	28
1125	0	474	1	1200000	6.07918	589	51
1126	0	4107	11	320000	5.50515	108	7
1127	0	3111	8	190000	5.27875	287	9
1128	1	676	1	8600	3.9345	734	16
1129	1	184	0	810000	5.90849	178	10
1130	0	3591	9	61000	4.78533	416	14
1133	0	3293	9	3000000	6.47712	531	19
1135	1	675	1	71000	4.85126	548	14
1136	1	351	0	680000	5.83251	1315	13
1137	0	413	1	160000	5.20412	1673	16
1138	1	1904	5	36000	4.5563	298	23
1139	0	1574	4	340000	5.53148	504	19
1140	1	2229	6	43000	4.63347	149	21
1141	0	2411	6	120000	5.07918	248	5
1143	0	1520	4	45000	4.65321	590	18
1144	1	2872	7	53000	4.72428	297	11
1145	0	1646	4	13000	4.11394	689	14
1146	0	1755	4	2800	3.44716	172	11
1148	0	1033	2	220000	5.34242	526	22
1149	0	3276	8	89000	4.94939	86	9
1150	1	2985	8	41000	4.61278	283	7
1151	1	3653	10	21000	4.32222	350	18
1152	0	4207	11	310000	5.49136	131	13
1153	1	116	0	1900000	6.27875	450	39
1154	0	2887	7	9000	3.95424	433	13
1155	1	374	1	2200000	6.34242	672	36
1156	0	246	0	2800000	6.44716	81	7
1157	1	284	0	1200000	6.07918	425	11
1158	0	201	0	300000	5.47712	1195	27
1159	1	146	0	79000	4.89763	1287	26
1160	0	1551	4	180000	5.25527	1142	25
1161	1	219	0			237	13
1162	0	1339	3	10000	4	1666	22
1163	0	2081	5	280000	5.44716	222	12
1164	0	488	1	300000	5.47712	1035	18
1166	1	1164	3	14000	4.14613	370	6
1167	1	2441	6	13000	4.11394	179	6
1168	0	1395	3	310000	5.49136	421	10
1169	0	284	0	600000	5.77815	1579	24
1170	0	3124	8	77000	4.88649	162	12
1171	0	157	0	250000	5.39794	1828	34
1172	0	4450	12	80000	4.90309	152	3
1173	0	2185	5	120000	5.07918	29	1
1174	0	2049	5	1500	3.17609	157	12
1175	0	1233	3	25000	4.39794	159	10
1176	0	3620	9	3000000	6.47712	35	4
1177	1	4499	12	2700	3.43136		29
1178	0	149	0	180000	5.25527	844	19
1179	0	1467	4	140000	5.14613	383	12
1180	1	371	1	350000	5.54407	429	38
1181	0	160	0	730000	5.86332	287	13
1182	0	2121	5	1000000	6	1998	22
1183	1	1826	4			513
1184	0	2851	7	83000	4.91908	326	17
1185	1	170	0	170000	5.23045	843
1186	1	208	0	1600000	6.20412	1014	17
1187	1	104	0	720000	5.85733	1549	42
1188	1	581	1	2500000	6.39794	959	17
1189	0	3822	10	4700	3.6721	223	13
1190	1	346	0	1300000	6.11394	1681	19
1191	0	1359	3	9700	3.98677	693	24
1192	1	178	0	220000	5.34242	1182	31
1193	0	3282	8	49000	4.6902	271	15
1194	0	715	1	530000	5.72428	3294	21
1195	0	2302	6	11000	4.04139	153	6
1196	1	2567	7	25000	4.39794	60	3
1197	1	252	0	990000	5.99564	1740	29
1198	0	4882	13	12000	4.07918	233	13
1199	1	4201	11			194	23
1200	1	536	1	9100	3.95904	866	17
1201	1	2382	6	44000	4.64345	351	25
1202	0	3210	8	68000	4.83251	190	12
1203	0	4008	10	2000	3.30103	426	16
1204	1	350	0	290000	5.4624	393	20
1205	1	3603	9	160000	5.20412	356	13
1206	0	1810	4	14000	4.14613	674	14
1207	0	1757	4	170000	5.23045	214	8
1208	0	133	0			496	13
1209	1	564	1	33000	4.51851	380	10
1210	0	349	0	64000	4.80618	662	24
1212	0	662	1	230000	5.36173	1446	23
1213	1	281	0	18000	4.25527	184	9
1214	0	113	0	2500	3.39794	881	21
1216	1	4205	11	4900	3.6902	80	6
1217	0	2641	7	47000	4.6721	264	11
1219	0	1045	2	2250000	6.35218	869	21
1220	1	1943	5	36000	4.5563	246	11
1221	1	1143	3	54000	4.73239	278	16
1222	0	4842	13			75	8
1223	0	1632	4	190	2.27875
1224	0	311	0	1700000	6.23045	919	22
1225	1	212	0	2200000	6.34242	1677	18
1226	1	2862	7	25000	4.39794	443	16
1227	0	798	2	13000	4.11394	736	28
1228	0	2562	7	350000	5.54407	234	7
1229	0	3130	8	21000	4.32222	121	6
1231	0	1364	3	24000	4.38021	273	7
1232	1	352	0	350000	5.54407	467	12
1233	1	1320	3	13000	4.11394	643	11
1234	0	914	2	1800000	6.25527	147	12
1235	1	89	0	190000	5.27875	1641	34
1236	1	523	1	1700000	6.23045	706	14
1237	0	155	0	750000	5.87506	493	9
1238	0	3510	9	730000	5.86332	32	3
1239	0	1868	5	36000	4.5563	272	11
1240	0	4334	11	10000	4	48	6
1241	1	2037	5	850000	5.92942	336	15
1242	1	169	0	1600000	6.20412	283	30
1243	1	458	1	370000	5.5682	796	9
1244	1	335	0	290000	5.4624	394	18
1245	1	377	1	1580000	6.19866	2632	41
1247	1	306	0	3000000	6.47712	1012	21
1248	0	198	0	35000	4.54407	521	6
1249	0	328	0	670	2.82607	1789	24
1250	1	1479	4	1600000	6.20412	119	7
1251	1	2050	5			168	5
1252	0	44	0	160000	5.20412	583	20
1253	0	0	0	3200000	6.50515	284	10
1254	1	4397	12	68000	4.83251	57	6
1255	1	497	1	160000	5.20412	113	11
1256	1	177	0			338	10
1258	0	806	2			653	25
1259	1	673	1	3100	3.49136	12	3
1260	1	862	2	3800000	6.57978	263	11
1261	1	798	2	4800000	6.68124	1059	18
1262	1	1987	5	4200000	6.62325	127	13
1263	1	3572	9	1100000	6.04139	72	3
1264	1	3432	9	24000	4.38021
1265	1	1951	5	330000	5.51851	3	1
1266	1	172	0	7100000	6.85126	1645	22
1267	1	164	0	440000	5.64345	927	30
1268	0	2012	5	51000	4.70757	251	13
1269	0	4433	12	480000	5.68124	62	5
1270	1	4312	11	320000	5.50515	131	16
1271	1	480	1	270000	5.43136	659	16
1272	0	3012	8	35000	4.54407	322	14
1273	1	2520	6	1300000	6.11394	818	4
1274	1	432	1	99000	4.99564	20	9
1275	0	186	0	6300000	6.79934	282	4
1276	0	2878	7	127	2.1038	758	33
1277	0	170	0	2000000	6.30103	895	14
1279	0	1525	4	69000	4.83885	644	12
1280	0	225	0	7100000	6.85126	485	32
1282	0	1150	3	25000	4.39794	309	5
1283	1	2635	7			171	19
1284	0	472	1	66000	4.81954	895	12
1285	1	3145	8	630000	5.79934	725	19
1286	1	101	0	850000	5.92942	1460	40
1287	1	281	0	2400000	6.38021	962	27
1288	1	1858	5	130000	5.11394	342	7
1289	1	132	0			1070	33
1290	0	0	0	570000	5.75587	7	3
1291	1	902	2	1300	3.11394	1104	25
1292	1	5062	13	3600	3.5563	92	8
1294	0	1188	3	3800000	6.57978	339	16
1295	0	0	0	1400000	6.14613	770	9
1296	1	2800	7	9000	3.95424	9	1
1297	1	472	1	1400000	6.14613	1135	31
1298	1	292	0	1000000	6	842	18
1299	0	2232	6	110000	5.04139	79	4
1300	1	314	0	4000000	6.60206	603	23
1301	0	138	0	7100000	6.85126	300	21
1302	1	5060	13	770000	5.88649	59	23
1303	0	2255	6	180000	5.25527	450	22
1305	1	1792	4			223	4
1306	1	2965	8	14000	4.14613	109	11
1307	1	1518	4	170000	5.23045	697	18
1308	0	5033	13	32000	4.50515	6	1
1309	1	3728	10	480000	5.68124	217	15
1310	1	254	0	320000	5.50515	2978	35
1311	0	355	0	4000000	6.60206	1097	17
1313	1	1660	4	390000	5.59106	224	10
1314	0	56	0	220000	5.34242	530	17
1315	1	1637	4			167
1316	0	2031	5	51000	4.70757	289	14
1318	1	4765	13	208000	5.31806	3	1
1319	0	407	1	120000	5.07918	679	12
1320	0	874	2	8400000	6.92428	400	19
1321	0	190	0	11000000	7.04139	1084	14
1322	0	2837	7	12000	4.07918	764	27
1323	1	1377	3	1000000	6	1121	15
1324	1	1877	5	5300000	6.72428	603	18
1325	0	2585	7	25000	4.39794	163	4
1326	0	1075	2	12000	4.07918	927	19
1327	0	844	2	4500	3.65321	222	9
1328	1	4080	11	55000	4.74036	270	17
1329	1	2677	7	200000	5.30103	236	16
1330	0	2974	8	100000	5	250	14
1332	1	4498	12	1900000	6.27875	128	6
1335	0	2918	7	1100000	6.04139	374	21
1336	0	1054	2	15000	4.17609	487	10
1337	1	134	0	2200000	6.34242	743	15
1339	0	1132	3	270000	5.43136	173	4
1340	1	272	0	3400000	6.53148	1190	38
1342	1	76	0	280000	5.44716	2580	41
1343	0	1127	3	72000	4.85733	1403	27
1344	0	459	1	530000	5.72428	730	17
1345	1	1933	5	40	1.60206	1181	43
1346	0	2228	6	1200000	6.07918	264	14
1347	0	3347	9	930000	5.96848	257	15
1348	1	310	0	1100000	6.04139	1452	30
1349	1	1577	4	24000	4.38021	351	15
1350	1	882	2	2500000	6.39794	797	44
1351	1	3525	9	33000	4.51851	330	17
1352	1	2547	6	750000	5.87506	299	11
1353	1	728	1	2700000	6.43136	596	9
1355	1	4307	11	18000	4.25527	119	9
1357	1	3201	8	33000	4.51851	243	28
1358	1	2863	7	11000	4.04139	309	20
1360	0	580	1	900000	5.95424	1284	19
1361	0	780	2	8000	3.90309	308	9
1363	0	3859	10	250000	5.39794	79	14
1364	1	1242	3	2000000	6.30103	976	16
1365	1	3860	10	530000	5.72428	386	12
1366	1	541	1	1600000	6.20412	404	26
1367	0	172	0	550000	5.74036	381	33
1370	1	112	0	5600000	6.74819	293	12
1371	0	375	1	5900000	6.77085	319	8
1372	1	811	2	3100000	6.49136	290	28
1373	1	1132	3	890000	5.94939	458	23
1374	0	265	0	170000	5.23045	1837	17
1375	1	98	0	3200000	6.50515	435	17
1376	0	899	2	110000	5.04139	1729	19
1377	0	2191	6	170000	5.23045	28	3
1378	0	2922	8	380000	5.57978	167	12
1381	1	212	0	11000000	7.04139	1000	27
1383	1	3048	8	1300	3.11394
1384	1	2154	5	260000	5.41497	504	31
1385	0	2503	6	130000	5.11394	229	14
1386	0	3739	10	80000	4.90309	217	24
1387	1	217	0	5400000	6.73239	800	26
1388	1	2367	6	700000	5.8451	131	14
1389	1	431	1	3200000	6.50515	631	27
1390	1	3099	8	62000	4.79239	216	6
1391	1	2529	6	1100000	6.04139	133	18
1392	0	4045	11	140000	5.14613	352	12
1393	0	4001	10	250000	5.39794	473	18
1395	1	503	1	740000	5.86923	750	29
1396	1	382	1	3300000	6.51851	228	11
1397	0	3370	9	150000	5.17609	370	17
1399	1	2663	7	580000	5.76343	445	15
1400	1	3572	9	120000	5.07918	347	20
1402	0	3480	9	98000	4.99123	214	15
1403	1	1550	4	360000	5.5563	604	20
1405	1	433	1	1400000	6.14613	155	2
1406	1	4788	13	38000	4.57978	372	12
1407	1	742	2	500000	5.69897		22
1408	1	279	0	3800000	6.57978	1182	19
1409	0	1638	4	690000	5.83885	743	21
1410	1	3201	8	130000	5.11394	246	20
1411	1	725	1	2700000	6.43136	989	21
1412	1	3803	10	110000	5.04139	164	12
1413	0	1903	5	3900000	6.59106	126	6
1414	0	798	2	1200000	6.07918
1415	0	3841	10	350000	5.54407	326	27
1416	0	428	1	23000	4.36173	1836	33
1417	0	42	0	110000	5.04139	1364	44
1418	1	1267	3	170000	5.23045	763	18
1419	1	279	0	1200000	6.07918	666	14
1420	1	4250	11	8400	3.92428	243	26
1421	0	2365	6	1000000	6	744	24
1422	1	294	0	5000000	6.69897	111	13
1423	0	4513	12	5400	3.73239	628	24
1424	1	3677	10	300000	5.47712	312	19
1425	0	1457	3	350000	5.54407	76	1
1426	1	188	0	290000	5.4624	1446	30
1427	1	125	0	210000	5.32222	1180	17
1428	1	3533	9	61000	4.78533	325	18
1429	1	2982	8	610000	5.78533	313	23
1430	1	2640	7	150000	5.17609	171	26
1431	0	139	0	20000000	7.30103	1336	20
1433	0	91	0	15000000	7.17609	1009	27
1434	1	521	1	330000	5.51851	1411	18
1435	0	3011	8	250000	5.39794	145	21
1436	1	105	0	8500000	6.92942	415	19
1437	1	1488	4	560000	5.74819	710	15
1438	1	3501	9	75000	4.87506	323	17
1439	1	46	0	320000	5.50515	1392	20
1440	1	958	2	190000	5.27875
1441	0	779	2	11000	4.04139	8
1442	0	214	0	20000000	7.30103	2142	49
1444	1	3353	9	5300	3.72428	167	14
1445	1	4958	13	210000	5.32222	355	18
1446	1	633	1	1100000	6.04139	874	19
1447	0	109	0	18000000	7.25527	630	47
1448	0	2742	7	29000	4.4624	304	12
1449	1	1035	2	1900000	6.27875	737	36
1450	0	3039	8	230000	5.36173	285
1451	0	2648	7	89000	4.94939	41	19
1452	1	87	0	2000000	6.30103	2545	48
1453	0	180	0	2900000	6.4624	1590	34
1455	1	4725	12	260000	5.41497	275	17
1456	1	2673	7	230000	5.36173	321	18
1458	0	2900	7	5900	3.77085	328	23
1459	1	907	2	2500000	6.39794	326	13
1460	1	2361	6	11600000	7.06446	305	12
1461	0	73	0	1100000	6.04139	714	14
1462	0	304	0	4300000	6.63347	387	15
1463	0	822	2	2200000	6.34242	1510	32
1465	0	72	0			575	19
1466	1	1385	3	1500000	6.17609	616	13
1467	1	2253	6	9300	3.96848	314	24
1468	1	534	1	750000	5.87506	1382	17
1469	0	1414	3	10000	4	803	15
1470	1	127	0	740	2.86923	171	42
1471	1	2074	5	2000000	6.30103	280	11
1473	1	352	0	2400000	6.38021	2139	22
1476	0	4597	12	120000	5.07918	268	23
1479	0	4358	11	65000	4.81291	241	10
1481	1	205	0	7600000	6.88081	522	23
1483	1	1857	5	5900	3.77085	217	8
1484	0	314	0	1300000	6.11394	718	11
1485	1	847	2	130000	5.11394	1774	24
1487	0	3988	10	2100000	6.32222	200	17
1488	1	105	0	950000	5.97772	1803	5
1489	0	3707	10	40000	4.60206	272	13
1490	0	371	1	19374	4.28722	2333	22
1491	1	199	0	640000	5.80618	1620	25
1492	1	379	1	2000000	6.30103	3893	46
1493	0	1361	3	4840	3.68485	331	13
1494	0	3534	9	2598	3.41464	235	14
1495	0	5036	13	20000	4.30103	325	14
1497	0	117	0	8732	3.94111	1323	57
1498	0	166	0	4500000	6.65321	2009	23
1499	0	348	0	526148	5.72111	2177	20
1500	0	3352	9	19000	4.27875	221	14
1501	0	2667	7	46000	4.66276	420	24
1502	0	1702	4	3488	3.54258	573	20
1503	0	2314	6	1500000	6.17609	373	21
1504	1	2202	6	120000	5.07918	827	19
1505	1	3052	8	369653	5.56779	347	8
1506	1	4957	13	3500	3.54407	336	17
1507	1	1069	2	1200000	6.07918	1425	33
1508	0	1456	3	59379	4.77363	261	18
1509	0	119	0	56715	4.7537	2012	37
1510	0	2958	8	12922	4.11133	350	20
1512	1	2490	6	150000	5.17609	279	14
1513	0	857	2	248000	5.39445	416	8
1516	1	3486	9	44000	4.64345	352	22
1517	1	3428	9	60000	4.77815	107	9
1518	1	4203	11			162	26
1519	0	1634	4	281	2.44871	646	20
1520	0	18	0	435	2.63849	2045	30
1521	0	108	0	459609	5.66239	1792	38
1522	1	1317	3	1900	3.27875	937	28
1523	1	334	0	370000	5.5682	1366	23
1525	0	499	1	531692	5.72566	1280	25
1526	1	2746	7	21431	4.33104	635	30
1527	0	2118	5	210000	5.32222	218	7
1529	0	287	0	905038	5.95667	313	5
1530	0	1731	4	2345	3.37014	406	22
1532	1	284	0	723931	5.8597	642	14
1533	1	4927	13	360000	5.5563	56
1534	0	4418	12	520000	5.716	126	6
1535	1	144	0	7300000	6.86332	261	19
1536	0	187	0	1700000	6.23045	732	25
1537	1	908	2	2700000	6.43136	493	13
1538	0	112	0	7800000	6.89209	1043	30
1539	0	2179	5	28000	4.44716	580	24
1540	1	1398	3	30052	4.47787	285	9
1541	1	3772	10	672	2.82737	7	1
1542	1	1472	4	77651	4.89015	338	18
1543	1	984	2	122774	5.08911	289	14
1544	0	287	0	20000000	7.30103	924	10
1545	1	237	0	1600000	6.20412	1677	23
1546	1	1129	3	2143	3.33102	787	15
1547	1	34	0	380486	5.58034	1500	27
1548	1	1860	5	650000	5.81291	293	5
1549	0	4905	13	50717	4.70515	24	6
1550	0	1480	4	63584	4.80335	444	14
1551	0	3287	9	229560	5.3609	53	5
1552	1	671	1	639834	5.80607	702	21
1553	1	2798	7	3008838	6.4784	2
1554	1	14	0			620	36
1556	0	3169	8	368000	5.56585	44	1
1557	1	274	0	7538995	6.87731	729	22
1558	1	999	2	47568	4.67731	37	3
1559	0	487	1	88000	4.94448	1358	27
1560	1	130	0	7696064	6.88627	637	50
1561	1	1904	5	82081	4.91424	918	29
1562	0	2882	7	6195	3.79204	74
1564	0	1040	2	678533	5.83157	171	14
1565	1	2095	5	141906	5.152	167	16
1566	0	1160	3	201000	5.3032	727	26
1567	0	3595	9	554240	5.7437	2
1568	0	1934	5	190811	5.2806	145	5
1570	0	762	2	4816	3.68269	367	7
1571	0	738	2	667000	5.82413	640	27
1572	1	117	0	7100000	6.85126	381	12
1574	0	2637	7	500000	5.69897	170
1576	1	88	0	10000000	7	1614	43
1577	0	3742	10	51972	4.71577	270	11
1579	0	273	0	1360000	6.13354	764	16
1581	0	218	0	10000000	7	484	29
1583	0	2676	7	2900000	6.4624	4	1
1585	0	374	1	84500	4.92686	1185	30
1586	1	2665	7	222000	5.34635	181	13
1587	1	2090	5	9007941	6.95463	100	9
1588	0	2858	7	363423	5.56041	78	6
1589	1	3914	10	254136	5.40507	180	8
1590	1	526	1	184900	5.26694	332	17
1591	0	1120	3	554236	5.74369	284	19
1592	0	4380	11	65892	4.81883	286	34
1593	1	2499	6	967771	5.98577	279	15
1594	0	3795	10	1438	3.15776	263	9
1595	0	3027	8	67116	4.82683	793	23
1596	1	4393	12	2600	3.41497	238	10
1597	0	1216	3	68000	4.83251	439	22
1598	1	2159	5	95700	4.98091	557	21
1599	1	1531	4	534000	5.72754	421	14
1600	0	2024	5	527245	5.72201	151	5
1601	0	2266	6	16500	4.21748	301	12
1602	0	2784	7	10989	4.04096	577	15
1603	0	274	0	257424	5.41065	1354
1604	0	173	0	280000	5.44716	94	24
1605	1	154	0	8583811	6.93368	1919	7
1606	1	1797	4	80000	4.90309	420	12
1607	1	3150	8	1690000	6.22789	359	7
1608	1	1910	5	32800	4.51587	713	27
1609	1	98	0	492000	5.69197	961	21
1610	0	2729	7	233700	5.36866	303	13
1611	0	499	1	1805998	6.25672	153	5
1612	0	1811	4	83000	4.91908	548	22
1613	0	1247	3	55000	4.74036	418	10
1614	0	2713	7	42600	4.62941	242	24
1615	1	3945	10			335	13
1616	0	73	0	10000000	7	2164	20
1617	0	208	0	3869	3.5876	61	45
1618	0	1651	4	95619	4.98054	608	12
1619	0	2461	6	146000	5.16435	163	7
1620	1	1638	4	524000	5.71933	381	30
1621	1	4311	11	67700	4.83059	149	10
1622	1	2025	5	64694	4.81086	239	9
1623	1	159	0	10000000	7	1548	35
1624	1	3261	8	195000	5.29003	49	2
1625	0	710	1	370000	5.5682	329	8
1626	0	1513	4	194937	5.28989	550	15
1629	0	2717	7	116923	5.0679	88
1630	0	295	0	1460000	6.16435	960	18
1631	0	3732	10	547000	5.73799	432	17
1632	0	4047	11	149670	5.17513	37	6
1633	0	2529	6	9513	3.97832	660	17
1634	1	1195	3	896000	5.95231	345	16
1636	0	1482	4	25	1.39794	11	10
1637	0	218	0	2698000	6.43104	372	48
1638	1	212	0	2900000	6.4624	93	6
1639	0	1460	3	509000	5.70672	587	16
1640	1	3846	10	56630	4.75305	178	18
1642	0	385	1	9522604	6.97876	557	20
1643	0	112	0	5100000	6.70757	486	24
1645	0	3611	9			304	23
1646	1	2596	7	572400	5.7577	40	3
1647	1	913	2	38587	4.58644	625	16
1648	0	5088	13	5503	3.7406	152	20
1651	0	687	1	1000000	6	288	18
1652	0	910	2	680000	5.83251	429	25
1653	1	196	0	75800000	7.87967	865	20
1654	1	1753	4			141	9
1655	0	4238	11			81	7
1656	0	85	0	5673214	6.75383	811	31
1657	1	3526	9	108900	5.03703	330	18
1658	1	2098	5			349	26
1660	1	358	0	208341	5.31877	1026	30
1661	1	3532	9	71000	4.85126	301	16
1662	1	4384	12	10824	4.03439	239	14
1664	1	2933	8	191000	5.28103	231	15
1666	0	862	2	80000	4.90309	619	28
1668	1	3974	10	385783	5.58634	466	15
1669	1	775	2	1444385	6.15968	737	16
1670	1	3901	10	34064	4.5323	260	12
1671	0	890	2	424195	5.62757	1143	10
1672	0	737	2	2140000	6.33041	1013	23
1673	0	3668	10	10200	4.0086	301	19
1674	0	156	0	3400000	6.53148	714	26
1675	1	4126	11	4625	3.66511	332	30
1676	1	179	0	2300000	6.36173	1588	21
1677	0	2574	7	101788	5.0077	291	16
1678	1	522	1	636	2.80346	445	7
1679	0	3753	10	26504	4.42331	288	22
1680	1	31	0	986	2.99388	4189	59
1681	0	71	0			3351	28
1683	1	7	0	3618	3.55847	617	21
1684	1	2430	6	2107	3.32366	806	17
1685	1	2862	7	209446	5.32107	386	9
1686	1	1457	3	18600	4.26951	581	15
1687	0	138	0	52400	4.71933	1953	34
1688	0	3073	8	336057	5.52641	176	6
1689	0	3958	10	95400	4.97955	15	1
1690	1	1420	3	65853	4.81858	604	20
1691	0	3818	10	86780	4.93842	164	4
1692	0	131	0			227	16
1693	1	4395	12	182488	5.26123	421	28
1694	0	3212	8	930000	5.96848	186	5
1695	0	993	2	572000	5.7574	648	23
1696	0	4232	11	7405	3.86953	98	15
1697	1	2212	6	349	2.54283		26
1698	0	392	1	1145919	6.05915	1059	30
1699	0	286	0	660800	5.82007	2564	29
1700	1	742	2	396500	5.59824	490	22
1701	1	559	1	6800000	6.83251	1724	28
1702	1	3229	8	87571	4.94236	619	19
1703	0	972	2			616	15
1704	1	295	0	65590	4.81684	1162	25
1705	0	3804	10	53700	4.72997	315	18
1706	1	126	0	740808	5.86971	346	15
1707	0	3822	10	67000	4.82607	482	22
1709	1	3402	9			256	13
1710	0	85	0	3369211	6.52753	1040	48
1712	0	791	2	772623	5.88797	974	17
1713	1	1407	3	320012	5.50517	245	6
1714	0	163	0	128000	5.10721	1445	35
1716	0	2977	8	325000	5.51188	12	1
1718	1	227	0	17555	4.2444	772	17
1719	0	47	0	3537415	6.54869	1521	33
1720	1	408	1	4330616	6.63655	3038	36
1721	1	1687	4	413332	5.6163	561	24
1722	0	997	2	145662	5.16335	483	21
1723	1	1065	2	507680	5.70559	745	16
1724	1	598	1	5913	3.77181	364	17
1726	0	1336	3	464000	5.66652	268	13
1727	1	5096	13	7746	3.88908	652	20
1728	1	144	0	908900	5.95852	509	14
1730	0	2271	6	37764	4.57708	194	19
1731	0	2466	6	2300000	6.36173	177	13
1732	1	2804	7	301740	5.47963	26	2
1733	1	2332	6			416	20
1734	0	2895	7	53589	4.72908	287	19
1735	0	1624	4	1000000	6	395	15
1736	1	819	2	67900	4.83187	605	19
1737	0	2621	7	2300	3.36173	254	20
1738	0	52	0	448469	5.65173	186	14
1739	0	68	0	2983229	6.47469	885	28
1740	0	2976	8	61500	4.78888	309	15
1743	1	184	0	3400000	6.53148	1567	27
1744	1	101	0	3596010	6.55582	1083	40
1745	1	63	0	1000000	6	399	11
1746	0	34	0	562973	5.75049	2830	50
1748	0	1260	3	57744	4.76151	209	5
1749	0	123	0	10000000	7	129	4
1750	1	4978	13	19200	4.2833	303	23
1751	1	273	0			826	26
1752	1	1216	3	2900000	6.4624	504	14
1753	1	2597	7	176000	5.24551	1066	28
1754	0	211	0	9593807	6.98199	393	20
1755	1	101	0	453871	5.65693	1026	17
1756	0	222	0	9500000	6.97772	137	8.9
1757	0	76	0			1039	19
1758	0	628	1	749421	5.87473	1206	18
1759	1	2757	7	72000	4.85733	330	15
1761	0	1675	4	321120	5.50667	457	10
1762	0	3989	10	116000	5.06446	332	19
1763	1	3772	10	63200	4.80072	217	16
1764	1	88	0	2303415	6.36237	1227	32
1765	0	419	1	5686442	6.75484	789	11
1766	1	126	0	1695203	6.22922	728	24
1767	1	922	2	140000	5.14613	877	19
1769	1	167	0	564500	5.75166	1204	31
1771	0	3678	10	14015	4.14659	402	14
1772	1	529	1	7800000	6.89209	1219	28
1773	1	4074	11	6899696	6.83883	24	2
1774	0	2440	6	182107	5.26033	17	4
1775	0	1353	3	789288	5.89724	65	7
1776	0	2148	5	73400	4.8657	287	10
1778	0	622	1	336460	5.52693	1099	10
1780	1	698	1	100410	5.00178	668	18
1781	1	126	0	300000	5.47712	2882	31
1782	1	837	2	128659	5.10944	406	12
1784	0	1651	4	53331	4.72698	575	21
1785	1	90	0	1126852	6.05187	633	17
1786	1	3085	8	13500	4.13033	158	6
1787	0	3246	8	6621	3.82092	281	25
1788	0	2110	5	29700	4.47276	179	14
1790	0	664	1	2427	3.38507	1670	32
1791	1	141	0	338820	5.52997	1835	31
1792	1	1569	4	302023	5.48004	277	32
1793	0	550	1	595579	5.77494	917	25
1794	0	322	0	26400	4.4216	2210	20
1795	1	3270	8	55700	4.74586	258	16
1796	1	1343	3	165000	5.21748	710	25
1797	0	492	1	1623478	6.21045	1154	13
1798	0	154	0			2336	24
1799	0	105	0	2766422	6.44192	2336	24
1801	1	3621	9	6060	3.78247	190	13
1802	0	3999	10	222000	5.34635	171	15
1803	1	4826	13	40	1.60206	656	25
1804	0	1041	2	306817	5.48688	1307	38
1805	1	2915	7	69877	4.84433	481	28
1806	1	5028	13	96101	4.98273	330	7
1807	1	139	0	32200	4.50786	1340	28
1808	1	4126	11	15000	4.17609	900	15
1809	1	1724	4	57700	4.76118	262	10
1810	1	1858	5			484	16
1811	0	2819	7	57600	4.76042	242	15
1812	0	2582	7	349189	5.54306	47	6
1816	1	5051	13	64842	4.81186		27
1817	0	4107	11	71803	4.85614	336	17
1818	1	374	1	480000	5.68124	1557	25
1819	0	62	0	31600	4.49969	341	7
1820	1	138	0	10000000	7	31	4
1823	0	603	1	111700	5.04805	206	6
1824	0	837	2	233008	5.36737	343	17
1825	1	1007	2	42511	4.6285	344	18
1826	1	122	0	6200000	6.79239	331	8
1827	0	559	1	1270135	6.10385	359	14
1828	0	2397	6	41539	4.61846	22	2
1829	0	4709	12	458922	5.66174	28	2
1830	1	1524	4	23990000	7.38003	726	28
1831	0	453	1	13600	4.13354	1589	41
1832	0	1152	3	134684	5.12932	815	15
1833	1	4538	12	36500	4.56229	221	13
1834	0	521	1	142221	5.15296	145	4
1837	0	647	1	1600000	6.20412	979	19
1840	1	4194	11	1957978	6.29181	137	10
1841	1	66	0	280000	5.44716	1208	45
1842	0	156	0	701167	5.84582	1799	40
1844	1	1738	4	112000	5.04922	390	10
1845	0	588	1	2960000	6.47129	3854	40
1847	1	1738	4	934000	5.97035	315	14
1848	1	105	0	7100000	6.85126	176	7
1849	0	4667	12	48780	4.68824	191	15
1850	1	424	1	7969681	6.90144	422	8
1851	0	1304	3	338000	5.52892	486	17
1852	0	3886	10	19471	4.28939	342	10
1853	0	2503	6	160000	5.20412	960	23
1856	1	377	1			1175	34
1857	0	4213	11	603449	5.78064	144	14
1858	1	5062	13	14605	4.1645	329	18
1859	1	727	1	78801	4.89653	1653	34
1860	0	2125	5	1098172	6.04067	236	19
1861	1	3656	10	19000	4.27875	335	20
1862	0	68	0	3864000	6.58704	1418	32
1863	1	4830	13	16300	4.21219	266	12
1864	1	157	0	83949	4.92402	1007	22
1866	1	371	1	3700000	6.5682	291	6
1868	1	159	0	1690000	6.22789	1286	19
1869	1	3353	9	201520	5.30432	340	18
1870	0	3456	9	134153	5.1276	5	1
1871	0	25	0	1070000	6.02938	1678	44
1872	0	132	0	2270000	6.35603	34	1
1873	1	1403	3	158000	5.19866	934	19
1874	1	1537	4	75800	4.87967	263	15
1875	0	143	0	470800	5.67284	3046	44
1876	0	4224	11	153000	5.18469	227	12
1877	1	140	0	2550000	6.40654	1347	29
1878	0	103	0	330000	5.51851	1250	25
1879	1	425	1	1430000	6.15534	744	14
1880	0	304	0	737000	5.86747	1090	20
1882	0	108	0	105555	5.02348	768	21
1883	0	731	2	4037884	6.60615	614	23
1884	0	3000	8	25	1.39794	921	32
1885	1	87	0	1680000	6.22531	3113	33
1886	1	123	0	10000000	7	49	4
1887	0	75	0	869000	5.93902	1900	30
1888	1	1297	3	168340	5.22619	325	15
1889	1	4076	11	372790	5.57146	73	8
1890	0	1631	4	147800	5.16967	1300	12
1891	0	4065	11	3091	3.4901	339	18
1892	1	119	0			119	13
1894	1	322	0	91197	4.95998	1547	37
1895	1	1050	2	5576	3.74632	401	11
1896	0	342	0	10000000	7	901	18
1897	1	1422	3	11654373	7.06649	869	14
1899	1	4907	13	55899	4.7474	325	18
1902	0	1338	3	133000	5.12385	608	18
1903	0	1379	3	2050000	6.31175	301	11
1904	0	459	1	857600	5.93328	1164	15
1906	0	4229	11	284040	5.45338	30	3
1907	1	2017	5			810	22
1908	1	3271	8	115787	5.06366	15	2
1909	0	3209	8			24	2
1910	1	839	2	222452	5.34724	934	17
1911	0	2406	6	376800	5.57611	17	1
1912	1	462	1	1800000	6.25527	278	12
1914	1	624	1	857400	5.93318	1076	19
1915	1	3426	9	2379	3.37639	331	21
1916	1	4571	12	22536	4.35288	345	13
1920	1	1238	3	6202422	6.79256	387	20
1921	1	4538	12	4722144	6.67414
1922	1	4806	13	131542	5.11906	5	1
1923	1	1238	3	225537	5.35322	1349	22
1924	0	4538	12	65249	4.81457	151	14
1925	1	1336	3	115000	5.0607	414	25
1926	0	1530	4	69400	4.84136	683	19
1927	0	921	2	133000	5.12385	1564	44
1929	1	89	0	1747000	6.24229	1490	19
1930	1	94	0			2454	33
1931	0	3367	9	59000	4.77085	58	3
1933	1	1617	4	3124	3.49471	835	25
1934	1	101	0	73987	4.86916	1826	25
1936	1	3168	8	36500	4.56229	241	13
1937	0	3504	9	30462	4.48376	287	14
1938	0	2146	5	553796	5.74335	207	8
1939	1	3699	10	367621	5.5654	212	11
1940	0	3664	10	24100	4.38202	38	2
1941	0	153	0	1000000	6	732	44
1942	0	92	0	10000000	7
1943	0	134	0	8234435	6.91563	503	13
1944	0	3094	8			478	23
1945	0	196	0	1939578	6.28771	2003	24
1946	0	87	0	1134900	6.05496		24
1948	1	3940	10	565400	5.75236	49	6
1949	0	777	2	8868	3.94783	109	9
1951	1	2263	6	257700	5.41111	745	25
1952	1	2800	7	890018	5.9494
1953	1	440	1	2800000	6.44716	1835	36
1955	1	17	0	1390000	6.14301	2678	25
1956	0	1286	3	1134932	6.05497
1957	0	1061	2	32600	4.51322		23
1960	0	4387	12	73851	4.86836	291	19
1961	0	112	0	4200000	6.62325	1846	19
1962	1	511	1	595700	5.77503	2261	35
1964	0	2967	8	178848	5.25248	297	21
1965	1	578	1	45673	4.65966	253	11
1966	1	2866	7				12
1967	0	4239	11	75800	4.87967	161
1968	1	960	2	310800	5.49248	768	15
1969	0	485	1			636	7
1971	0	2184	5	601130	5.77897	489	34
1972	0	606	1			68	7
1973	1	279	0	761371	5.8816	967	25
1974	0	4755	13	414600	5.61763	24	2
1975	1	1620	4	44792	4.6512	704	22
1976	1	4584	12	1600000	6.20412	39	5
1977	1	527	1	10000000	7	467	9
1978	0	138	0	4765321	6.67809	541	20
1979	0	2832	7	660273	5.81972	2	1
1980	0	50	0	1071266	6.0299	856	15.29
1981	0	3019	8	279600	5.44654	71	2
1982	1	194	0	2800000	6.44716		36
1983	1	767	2	321775	5.50755	984	18
1984	1	1454	3	278900	5.44545	384	16
1985	0	507	1	531505	5.72551	1423
1988	0	5029	13	378338	5.57788	20	7
1989	0	79	0	1898784	6.27848	2557	45
1990	1	1144	3	217039	5.33654	1042	17
1991	0	310	0	4704587	6.67252	1500	32
1992	0	161	0	3600000	6.5563	566
1995	0	800	2	360200	5.55654	627	17
1997	0	41	0	98	1.99123	1648	21
1999	1	105	0	10000000	7	414	30
2001	0	89	0			120	13.7
2003	0	192	0	1000000	6	580	19
2004	1	632	1	1460000	6.16435	1338
2007	0	339	0	10181	4.00779	2281	16
2008	0	154	0			512	15

## Sheet: n=282
ID	Sex	Age_D	Age_Y	VL	VL_log	CD4_n	CD4_p
K001	1	3945	10	3600	3.5563	758	24.7
K002	0	1583	4	3200	3.50515
K003	1	2874	7			615	21.9
K004	1	2998	8	40000	4.60206	872	31.8
K005	0	1639	4	3000000	6.47712	1903	44.2
K006	1	2609	7	75000	4.87506	1974	26.2
K007	0	3501	9	78000	4.89209	937	29.4
K008	0	2576	7			831	26.4
K009X	1	4553	12			1010	21.5
K010X	1	4037	11	100000	5	288	18.3
K011	0	1567	4	280000	5.44716	2826	27
K012	0	2249	6	50000	4.69897	520	24.5
K013	1	1998	5	1000000	6	1238	19.1
K014	1	1861	5	310000	5.49136
K015	0	4148	11	67200	4.82737	319	17.8
K016	0	3105	8	330000	5.51851	1743	29.1
K017	1	3014	8	81000	4.90849	2117	18
K018	0	4021	11	4200	3.62325	1655	32
K019	1	3754	10			756	57.8
K020/K58	1	3273	8	123000	5.08991	903	24.2
K021	1	1216	3			799	30
K022	0	1188	3	1600000	6.20412	1254	18.5
K023	1	4534	12			643	29.8
K024	1	2650	7	1000	3	829	29.3
K025X	1	1737	4	150	2.17609	1079	19.8
K026	1	2007	5	38000	4.57978	1657	41.6
K027	1	3059	8	317000	5.50106	1223	28.4
K028	0	3048	8	16000	4.20412	355	27
K029	0	3820	10			408	16.1
K030	1	3251	8	400000	5.60206	790	17.1
K031/K196	0	1547	4	970000	5.98677	1042	21.1
K032	1	2989	8	105000	5.02119	1750	37.3
K033	1	3180	8	21000	4.32222	2036	25.3
K034	1	4341	11	21000	4.32222	558	20
K035	0	2965	8	13000	4.11394	418	20.5
K036/K196	1	3110	8	56000	4.74819	634	18.6
K037	1	4488	12	1700	3.23045	1202	35.2
K038	1	380	1	160000	5.20412	2892	31.1
K039	0	1961	5	350000	5.54407	1139	19.8
K040	0	3168	8	14000	4.14613	673	21
K041	1	2678	7	1400	3.14613	993	32.6
K043	0	3094	8	1500	3.17609	1217	30.3
K044	1	1637	4	360000	5.5563	2836	28.3
K045	0	2849	7	96000	4.98227	476	12.7
K046	1	2498	6	99000	4.99564	1600	29.5
K047	0	2303	6			772	21.6
K048	0	1928	5	1300	3.11394	990	27.5
K049	0	2557	7	480	2.68124	1266	35.4
K050	0	1375	3	6000	3.77815	1122	26.8
K051	1	2355	6	2800	3.44716	1011	23.9
K052	0	3118	8			778	16.7
K053	1	4374	11			778	16.7
K054	0	1362	3	38000	4.57978	2347	29.1
K055	0	3226	8			477	27.6
K056	1	3521	9	58000	4.76343	1354	20.3
K057	1	4843	13	1500	3.17609	451	17.2
K059/K118	1	2733	7	25	1.39794	746	27.5
K060	0	2902	7	120000	5.07918	1069	32.6
K061	0	800	2	360000	5.5563	1766	16.1
K062	1	1329	3			1609	36
K063	1	3323	9	29000	4.4624	730	30.8
K064	1	1651	4	11000	4.04139	2250	32.4
K065	1	2070	5			1444	28.1
K067	1	2843	7	1600	3.20412	1097	23.3
K068	0	1386	3	110000	5.04139
K069	1	1520	4	2700000	6.43136	2145	28.3
K070/K164	0	1938	5	26000	4.41497	1267	26.2
K071	1	3504	9	40000	4.60206	886	24.1
K072	0	2587	7	630	2.79934	1587	31.9
K073	1	3674	10	5100	3.70757	800	23.2
K074	1	1867	5	56000	4.74819
K075	0	2755	7	9800	3.99123	1024	29.6
K076	1	2691	7	26000	4.41497	823	31.5
K077	0	2686	7	61000	4.78533	776	25.1
K078	1	1915	5	140000	5.14613	903	13.7
K079	0	3317	9	160000	5.20412	980	24.6
K080	1	4037	11	25000	4.39794	681	17.2
K081	1	808	2			2165	21.1
K082	0	2147	5	100000	5	1789	30.7
K083	0	2611	7	13000	4.11394	1242	28.6
K084	0	1910	5	110000	5.04139	742	27.8
K085	0	1650	4	160000	5.20412	960	23.2
K086	1	1389	3	47000	4.6721	1084	30.3
K087	1	3381	9			862	42.2
K088	0	564	1	360000	5.5563	1282	33.5
K089	0	1655	4	370000	5.5682	925	25
K090	1	3509	9	8800	3.94448	728	15.4
K091	1	4049	11	12000	4.07918	534	22.2
K092	1	4741	12	4500	3.65321	916	16.1
K093	1	3654	10	131000	5.11727	1136	14.1
K094	0	3465	9	88000	4.94448	525	29.9
K095	1	3663	10	340000	5.53148	624	34.3
K096	1	1492	4	91000	4.95904	1099	27.8
K097	1	1439	3	55000	4.74036	1423	32
K098X	0	1048	2	24000	4.38021	939	21
K099X	1	2778	7	17000	4.23045	356	23.1
K100	0	3413	9			475	22.2
K101	1	2531	6	65000	4.81	396	23.6
K102	1	1976	5	36000	4.5563	1418	24.4
K103	0	1492	4	180000	5.25527	698	14.8
K104	0	1329	3	52000	4.716	495	12.9
K105	0	804	2	330000	5.51851	1418	30
K106	1	1115	3	350000	5.54407	2138	27.1
K107	0	2118	5	190000	5.27875	246	33.5
K108	0	3185	8	14000	4.14613	374	19.5
K109	1	2119	5	1700000	6.23045		25.9
K110	1	1869	5	1700000	6.23045	3826	25.9
K111	0	2026	5	250000	5.39794	731	30.3
K112	1	2044	5	90	1.95424	1870	47.1
K113	1	892	2	75000	4.87506	2660
K114	1	2892	7			682	30.5
K115	0	2140	5	26000	4.41497	347	15.8
K116X	1	250	0	1100000	6.04139
K117	0	1305	3	3100	3.49136	2274	33.8
K119	0	4191	11	5000	3.69897	656	31.3
K120	1	1441	3	56000	4.74819	805	29.4
K121	1	2989	8	2600	3.41497	411	14.9
K122X	1	3576	9	9500	3.97772	362	17.8
K123	0	3485	9	39000	4.59106	375	19.1
K124	1	3281	8	19000	4.27875	1001	22.7
K125	0	717	1	13000	4.11394	1703	27.3
K126X	0	4890	13	9300	3.96848	549	16.7
K127X	1	3052	8	18000	4.25527	657	14.4
K128	1	2340	6	52000	4.716	1082	29.6
K129	1	2210	6			770	26
K130	1	2186	5	5400	3.73239	555	20.4
K131	1	780	2	2400	3.38021	1498	27.6
K132X	1	3783	10	210000	5.32222	313	26.7
K133X	0	2453	6	130000	5.11394	293	21.9
K134	0	2936	8	6900	3.83885	742	34.5
K136	0	3314	9	4500	3.65321	1365	27.3
K137	1	1094	2	150000	5.17609	1600	32.1
K138	0	538	1	2100000	6.32222	1027	15.4
K139	1	924	2	70000	4.8451	3005	41
K140	0	3078	8	2700	3.43136
K141	1	3010	8	15000	4.17609	1060	24.6
K142X	1	4004	10			839	26.8
K143	1	2774	7	41000	4.61278	506	18
K144	0	4526	12			541	7.3
K145	0	2022	5	110000	5.04139	869	27.12
K146	1	1092	2	33000	4.51851	988	42.7
K147	0	2381	6	343	2.53529	829	20
K148X	0	1822	4	300000	5.47712	500	21.9
K149	0	3537	9	260	2.41497	519	18.1
K150	0	1181	3	7000	3.8451	988	31.4
K151	0	2528	6	2800	3.44716	1639	38.6
K152	1	452	1			1851	40.5
K153	1	2287	6			493	19
K154	1	2730	7			510	21
K155	1	3271	8	7700	3.88649	772	38
K156	1	1526	4	1700	3.23045	942	28
K157	1	2967	8			712	17.9
K158	0	626	1	130000	5.11394	1342	29.2
K159	1	2713	7			643	45
K160/K3018	1	3203	8			577
K161	1	707	1	260000	5.41497	3143	39
K162	1	2455	6	260000	5.41497	604	24.1
K163	1	924	2	37000	4.5682	1170	27
K165	1	4565	12	710000	5.85126	479	15.7
K166	0	3192	8	25000	4.39794	769	13.9
K167	1	3829	10	610	2.78533	1091	28.4
K168	0	3689	10	2600	3.41497	593	23.9
K169X	0	2618	7	93717	4.97182	143	6
K170	1	2319	6	65199	4.81424	967	21.47
K171	1	4148	11	102717	5.01164	412	29.23
K172	1	1382	3			1381	31
K173	1	3463	9	329000	5.5172	470	34.4
K174X	1	2971	8	53660	4.72965	388	19.6
K175X	0	2973	8	188900	5.27623	467	7.21
K176	0	539	1	180000	5.25527
K177	0	2193	6	74140	4.87005	995	16.2
K178	0	3612	9			420	24.3
K179	1	2666	7			1159	16.7
K180	1	1840	5	25	1.39794	3598	41.4
K181	0	696	1			2205	40.1
K182	1	3322	9			463	23
K183	0	1636	4	182093	5.26029	830	17.2
K184	0	912	2	112949	5.05288	1048	24.9
K185	0	1881	5	250000	5.39794	1321	30.1
K186	1	2178	5	11000	4.04139	1603	34
K187	0	3855	10			918	33.7
K188	1	741	2	7650	3.88366	1327	31.4
K189	1	523	1	68000	4.83251
K190	0	2427	6	25	1.39794	274	26.7
K191	1	2753	7	35000	4.54407	822	35
K192	1	3241	8	44000	4.64345	277	27.6
K193	0	1307	3	670000	5.82607	1287	27.9
K194	1	1897	5	130000	5.11394	1315	15.2
K195	1	2774	7	36686	4.5645	424	15.89
K3002	0	3434	9			543	13.25
K3003	1	1845	5	251587	5.40069	450	15.71
K3004X	1	2780	7			575	13.5
K3005	0	3380	9			498	23.5
K3006	1	534	1	112168	5.04987	2504	30.6
K3007X	1	516	1	21374	4.32989	1237	35
K3008	1	3337	9			587	25.2
K3009	0	1781	4	139007	5.14304	1228	18.5
K3010	1	3006	8	23199	4.36547	938	36.51
K3011	1	2022	5	36099	4.5575	583
K3012	0	1863	5	597837	5.77658	1295	26.83
K3013	1	2381	6	54000	4.73239	1018	25.6
K3014	1	2894	7	7145	3.854	707	39.9
K3015	1	1590	4			865	31.8
K3016	0	2687	7	890000	5.94939	2137	24
K3017	1	1767	4	110031	5.04152	1303	41.62
K3019	1	1283	3			586	27.2
K3020	1	4243	11	5281	3.72272	671	18.8
K3021	1	4058	11			573	23.5
K3022	1	1635	4	3008	3.47828	1270	31.4
K3023	0	1495	4			947	18
K3024	0	540	1	64682	4.81078	1903	20.77
K3027	1	4047	11			929	20.9
K3030	1	2525	6			633	23.4
K3032	0	2072	5	6400	3.80618	1097	21.7
K3033	1	1967	5	50000	4.69897	654	14.5
K3034	0	3420	9			487	21
K3035	1	2495	6	3001	3.47727	937	34.6
K3036	0	4117	11	5400000	6.73239	992	24.7
K3038	1	3858	10			397	18
K3039	1	1185	3	184039	5.26491	1077	24.21
K3041	1	1169	3	11830	4.07298	1578	33
K3042	1	1973	5			1092	33.57
K3043	1	1585	4	7373	3.86764	1107	32.4
K3044	0	1780	4	127000	5.1038		26
K3045	1	2440	6	5480	3.73878	986	31.45
K3046	0	2853	7
K3047	1	4200	11	2013	3.30384	583	36.5
K3048	0	1656	4			821	22.3
K3049	0	2387	6			898	28.2
K3051	1	1736	4	358592	5.5	1333	30
K3052	1	651	1	1199056	6.07884	1528	33
K3053	1	3821	10	54000	4.73239	521	19.5
K3054	1	2059	5	336000	5.52634	1481	35.1
K3055	0	855	2	86000	4.9345	2128	40.7
K3056	0	1720	4	13000	4.11394	1703	24
K3057	0	1086	2	71500	4.85431	1624	18.4
K3058	1	1332	3	74000	4.86923	1971	30.2
K3059	1	4245	11	114643	5.05935	416	20.7
K3061	1	768	2	10522	4.0221	1414	27.6
K3062	1	2800	7	81388	4.91056	321	27.8
K3063	1	528	1	2980000	6.47422	1274	29
K3064	1	3137	8	34229	4.53439	155	15.9
K3065	1	2411	6			490	18.5
K3066	0	1977	5	85601	4.93248	389	18.7
K3067	1	1875	5	846172	5.92746	644	19.8
K3068	1	1767	4	437481	5.64096	575	30.5
K3070	1	2040	5	4702	3.67228	616	25.1
K3071	0	4223	11			342	10.2
K3072	1	3531	9	246600	5.39199	765	28.4
K3073	1	3694	10	85159	4.93023	549	15.9
K3074	1	854	2	247390	5.39338	1170	37.8
K3075	1	1139	3	112000	5.04922	1116	25.9
K3076	1	1365	3	6670	3.82413	1066	25.1
K3077	1	853	2	429700	5.63317	954	21.9
K3078	1	2163	5			500	19.8
K3079	1	2656	7			636	18
K3080	0	2312	6			562	27.9
K3081	1	3102	8	50200	4.7007	659	29.3
K3082	1	2223	6	837017	5.92273	617	21.8
K3083	1	3307	9	22600	4.35411	656	14
K3084	1	4194	11	69500	4.84198	633	27.6
K3085	0	2624	7	135000	5.13033	814	14.2
K3088	1	2723	7			387
K3089	0	3173	8	6853	3.83588	749	31.57
K3090	0	919	2			1043	23.6
K3091	0	2031	5	4028	3.60509	786	28.2
K3092	1	2658	7	4028	3.60509	786	28.2
K3093	1	1322	3	55014	4.74047	1050	31.4
K3095	0	2644	7	34000	4.53148	368	15.8
K3096	0	1206	3	32886	4.51701	1318	19.2
K3097	1	2755	7	3093	3.49038	1684	33.1
K3098	0	2336	6			724	13.6
K3099	0	1378	3	1913	3.28171
K3100	1	3203	8	42180	4.62511	747	23.84
K3101	0	910	2	213600	5.3296	1993	35.6
K3102	0	3290	9	80146	4.9	556	27.84
K3103	1	2071	5	1684	3.22634	357	21.5
K3104	0	977	2	124563	5.09539	3560	38.8
K3106	0	2082	5	91939	4.9635	1133	20
K3107	0	4466	12			484	23.59
K3108	0	4366	11	60504	4.78178	474	21.44
K3109	1	1408	3	3069	3.487	779	29.34

## Sheet: n=188
ID	Sex	Age_D	Age_Y	VL	VL_log	CD4_n	CD4_p
45	1	4727	12	272000	5.43457	264
55	1	1625	4			307	12
66	1	2462	6	226000	5.35411	190
78	0	724	1	330000	5.51851	689	11
83	0	484	1	120000	5.07918	581	10
89	0	866	2			230	9
125	1	2381	6			109
138	1	526	1			842
140	1	3384	9	34000	4.53148	88
146	0	1965	5	17000	4.23045	230
147	1	1397	3			83	6
172	0	467	1	130000	5.11394	918	13
176	0	2443	6	750000	5.87506	22
186	1	3999	10			316
191	1	1157	3	180000	5.25527	917	11
218	0	829	2	620000	5.79239	950
221	0	456	1			82	8
222	0	547	1	370000	5.5682	651
289	0	360	0	860000	5.9345	1749	20
300	0	573	1	160000	5.20412	404
327	1	2346	6	53400	4.72754	71
329	1	1640	4	11000	4.04139	840
358	0	5023	13			66
407	1	2373	6	23000	4.36173	86
415	0	2987	8	1700	3.23045	470
432	1	2040	5			77	5
474	1	3913	10	3200	3.50515	309
475	1	1855	5	700000	5.8451	152
499	1	102	0			350	18
514	0	3687	10			50	3
585	1	643	1			405	28
598	1	3511	9			175	18
641	0	1474	4			344	14
653	1	560	1	310000	5.49136	462
677	1	3443	9			189	16
680	0	4557	12			78
697	0	4406	12			718
702	1	247	0	1500000	6.17609	699
718	1	114	0	3000000	6.47712	291
743	1	178	0			98
745	0	3897	10			380
749	1	3966	10			244
753	1	4517	12			192
756	1	934	2			283
776	0	161	0			1352	19
787	0	2144	5	230000	5.36173	299	16
807	1	3438	9	52000	4.716	61	2
822	1	140	0			836
834	1	4884	13	8400	3.92428	106	8
940	0	4017	10			8	2
957	1	4682	12	360000	5.5563	907
1002	0	232	0			110	2
1005	1	129	0			1885
1011	0	108	0	1600000	6.20412	523
1012	1	1878	5			492	17
1018	0	4655	12			106
1022	1	3814	10			579
1079	0	148	0			540	11
1161	1	219	0			237	13
1183	1	1826	4			513
1199	1	4201	11			194	23
1208	0	133	0			496	13
1222	0	4842	13			75	8
1251	1	2050	5			168	5
1256	1	177	0			338	10
1258	0	806	2			653	25
1283	1	2635	7			171	19
1289	1	132	0			1070	33
1305	1	1792	4			223	4
1315	1	1637	4			167
1345	1	1933	5	40	1.60206	1181	43
1402	0	3480	9	98000	4.99123	214	15
1407	1	742	2	500000	5.69897		22
1465	0	72	0			575	19
1518	1	4203	11			162	26
1529	0	287	0	905038	5.95667	313	5
1554	1	14	0			620	36
1570	0	762	2	4816	3.68269	367	7
1615	1	3945	10			335	13
1617	0	208	0	3869	3.5876	61	45
1636	0	1482	4	25	1.39794	11	10
1645	0	3611	9			304	23
1654	1	1753	4			141	9
1655	0	4238	11			81	7
1658	1	2098	5			349	26
1681	0	71	0			3351	28
1692	0	131	0			227	16
1703	0	972	2			616	15
1709	1	3402	9			256	13
1733	1	2332	6			416	20
1751	1	273	0			826	26
1757	0	76	0			1039	19
1772	1	529	1	7800000	6.89209	1219	28
1798	0	154	0			2336	24
1803	1	4826	13	40	1.60206	656	25
1807	1	139	0	32200	4.50786	1340	28
1810	1	1858	5			484	16
1819	0	62	0	31600	4.49969	341	7
1825	1	1007	2	42511	4.6285	344	18
1830	1	1524	4	23990000	7.38003	726	28
1834	0	521	1	142221	5.15296	145	4
1837	0	647	1	1600000	6.20412	979	19
1845	0	588	1	2960000	6.47129	3854	40
1848	1	105	0	7100000	6.85126	176	7
1851	0	1304	3	338000	5.52892	486	17
1856	1	377	1			1175	34
1858	1	5062	13	14605	4.1645	329	18
1863	1	4830	13	16300	4.21219	266	12
1864	1	157	0	83949	4.92402	1007	22
1868	1	159	0	1690000	6.22789	1286	19
1872	0	132	0	2270000	6.35603	34	1
1873	1	1403	3	158000	5.19866	934	19
1874	1	1537	4	75800	4.87967	263	15
1880	0	304	0	737000	5.86747	1090	20
1883	0	731	2	4037884	6.60615	614	23
1884	0	3000	8	25	1.39794	921	32
1892	1	119	0			119	13
1903	0	1379	3	2050000	6.31175	301	11
1904	0	459	1	857600	5.93328	1164	15
1906	0	4229	11	284040	5.45338	30	3
1907	1	2017	5			810	22
1909	0	3209	8			24	2
1910	1	839	2	222452	5.34724	934	17
1912	1	462	1	1800000	6.25527	278	12
1914	1	624	1	857400	5.93318	1076	19
1920	1	1238	3	6202422	6.79256	387	20
1921	1	4538	12	4722144	6.67414
1922	1	4806	13	131542	5.11906	5	1
1926	0	1530	4	69400	4.84136	683	19
1927	0	921	2	133000	5.12385	1564	44
1929	1	89	0	1747000	6.24229	1490	19
1930	1	94	0			2454	33
1933	1	1617	4	3124	3.49471	835	25
1934	1	101	0	73987	4.86916	1826	25
1936	1	3168	8	36500	4.56229	241	13
1937	0	3504	9	30462	4.48376	287	14
1938	0	2146	5	553796	5.74335	207	8
1939	1	3699	10	367621	5.5654	212	11
1940	0	3664	10	24100	4.38202	38	2
1941	0	153	0	1000000	6	732	44
1942	0	92	0	10000000	7
1943	0	134	0	8234435	6.91563	503	13
1944	0	3094	8			478	23
1945	0	196	0	1939578	6.28771	2003	24
1946	0	87	0	1134900	6.05496		24
1948	1	3940	10	565400	5.75236	49	6
1949	0	777	2	8868	3.94783	109	9
1951	1	2263	6	257700	5.41111	745	25
1952	1	2800	7	890018	5.9494
1953	1	440	1	2800000	6.44716	1835	36
1955	1	17	0	1390000	6.14301	2678	25
1956	0	1286	3	1134932	6.05497
1957	0	1061	2	32600	4.51322		23
1960	0	4387	12	73851	4.86836	291	19
1961	0	112	0	4200000	6.62325	1846	19
1964	0	2967	8	178848	5.25248	297	21
1965	1	578	1	45673	4.65966	253	11
1966	1	2866	7				12
1967	0	4239	11	75800	4.87967	161
1968	1	960	2	310800	5.49248	768	15
1969	0	485	1			636	7
1971	0	2184	5	601130	5.77897	489	34
1972	0	606	1			68	7
1973	1	279	0	761371	5.8816	967	25
1974	0	4755	13	414600	5.61763	24	2
1975	1	1620	4	44792	4.6512	704	22
1976	1	4584	12	1600000	6.20412	39	5
1977	1	527	1	10000000	7	467	9
1978	0	138	0	4765321	6.67809	541	20
1979	0	2832	7	660273	5.81972	2	1
1980	0	50	0	1071266	6.0299	856	15.29
1981	0	3019	8	279600	5.44654	71	2
1983	1	767	2	321775	5.50755	984	18
1984	1	1454	3	278900	5.44545	384	16
1985	0	507	1	531505	5.72551	1423
1988	0	5029	13	378338	5.57788	20	7
1989	0	79	0	1898784	6.27848	2557	45
1990	1	1144	3	217039	5.33654	1042	17
1991	0	310	0	4704587	6.67252	1500	32
1992	0	161	0	3600000	6.5563	566
1995	0	800	2	360200	5.55654	627	17
1997	0	41	0	98	1.99123	1648	21
1999	1	105	0	10000000	7	414	30
2001	0	89	0			120	13.7
2003	0	192	0	1000000	6	580	19
2004	1	632	1	1460000	6.16435	1338
2007	0	339	0	10181	4.00779	2281	16
2008	0	154	0			512	15

## Sheet: n=1631
ID	Sex	Age_D	Age_Y	VL	VL_log	CD4_n	CD4_p
1	1	2546	6	750000	5.87506	52	3
2	1	3762	10	597000	5.77597	1	1
3	0	1451	3	664000	5.82217	6	6
4	1	2120	5	391000	5.59218	74	1
5	1	3260	8	155000	5.19033	156
6	1	2772	7	47000	4.6721	364	4
7	0	2250	6	190000	5.27875	42	4
8	0	2849	7	234000	5.36922	57
9	0	3210	8	750000	5.87506	169
10	1	4257	11	117000	5.06819	60	5
11	1	1363	3	750000	5.87506	347	10
12	0	1373	3	533000	5.72673	131
13	0	3700	10	750000	5.87506	4
14	1	1299	3	439000	5.64246	429	9
15	0	1419	3	365000	5.56229	116	9
16	0	2894	7	750000	5.87506	75
17	1	1985	5	257000	5.40993	339	9
18	1	2155	5	403000	5.60531	24	1
19	0	2688	7	24400	4.38739	336
20	0	677	1	750000	5.87506	266	4
21	1	2650	7	388000	5.58883	69	3
22	0	2696	7	750000	5.87506	26	3
23	1	2289	6	32000	4.50515	274	12
24	0	1957	5	559000	5.74741	680	12
25	0	1359	3	750000	5.87506	298	12
26	0	2187	5	7750000	6.8893	561	19
27	1	651	1	750000	5.87506	158	11
28	0	1835	5	750000	5.87506	627	13
29	0	2841	7	8290	3.91855	361	8
30	1	2404	6	750000	5.87506	95	12
31	1	1943	5	750000	5.87506	608	13
32	1	978	2	750000	5.87506	237	3
33	1	2183	5	750000	5.87506	308	8
34	0	3093	8	35000	4.54407	7	1
35	1	1311	3	750000	5.87506	290	8
36	0	4467	12	54300	4.7348	227
37	0	1280	3	519000	5.71517	426	8
38	0	3609	9	624000	5.79518	394
39	0	1219	3	750000	5.87506	1704	6
40	0	1423	3	119000	5.07555	302	10
41	1	3876	10	93700	4.97174	216	11
42	0	2132	5	750000	5.87506		7
43	0	1719	4	750000	5.87506	227	9
44	0	2309	6	124000	5.09342	307	10
46	0	3481	9	684000	5.83506	631	15
47	1	986	2	750000	5.87506	132	10
48	1	1041	2	234000	5.36922	1070	12
49	1	1383	3	750000	5.87506	513	6
50	1	1191	3	750000	5.87506	176	8
51	1	493	1	261000	5.41664	292
52	1	815	2	142000	5.15229	31	5
53	1	2357	6	652000	5.81425	541	10
54	0	2741	7	750000	5.87506	267	10
56	1	4133	11	67600	4.82995	172
57	0	846	2	319000	5.50379	680	14
58	1	4018	11	196000	5.29226	15	3
59	0	810	2	750000	5.87506	98	2
60	0	1176	3	421000	5.62428	229
61	0	154	0	550000	5.74036	229	9
62	0	534	1	750000	5.87506	639	13
63	1	1271	3	710000	5.85126	879	8
64	0	2477	6	84000	4.92428	32	9
65	1	2192	6	175000	5.24304	33
68	0	244	0	1900000	6.27875	382	20
69	0	605	1	630000	5.79934	187	6
70	1	1451	3	750000	5.87506	846	22
71	0	3780	10	3000000	6.47712	27
72	1	1328	3	194000	5.2878	266	7
73	1	1366	3	750000	5.87506	635	11
74	0	829	2	2600000	6.41497	311	9
75	1	833	2	3000000	6.47712	652	13
76	0	2340	6	210000	5.32222	229	4
77	1	2122	5	3000000	6.47712	1	1
79	0	2650	7	1100000	6.04139	78	3
80	1	2393	6	320000	5.50515	304
81	0	1308	3	860000	5.9345	370	11
82	0	2064	5	780000	5.89209	342	11
84	1	2067	5	26000	4.41497	538	11
85	1	4453	12	7300	3.86332	238
86	0	1925	5	570000	5.75587	866	10
87	0	2650	7	1200000	6.07918	510
88	1	473	1	340000	5.53148	906	10
90	0	2829	7	95300	4.97909	62	2
91	0	722	1	25	1.39794	689	19
92	0	309	0	410000	5.61278	661
93	0	1319	3	63000	4.79934	615	16
94	0	3736	10	52000	4.716	660	12
95	0	737	2	2000000	6.30103	348	11
96	1	3364	9	41000	4.61278	94	15
97	0	91	0	1500000	6.17609	820
98	0	1872	5	2000000	6.30103	82
99	1	3543	9	160000	5.20412	662
100	0	1362	3	29000	4.4624	474	13
101	0	1963	5	35000	4.54407	300	15
102	1	225	0	3000000	6.47712	104	10
103	1	3995	10	32000	4.50515	16	1
104	1	2243	6	190000	5.27875	106
105	0	2453	6	35000	4.54407	435	15
106	0	479	1	650000	5.81291	45	3.25
107	1	2939	8	38000	4.57978	4	0.2
108	0	2971	8	320000	5.50515	528	13
109	1	795	2	1600000	6.20412	1054	13
110	0	4480	12	24000	4.38021	6	0.3
111	0	895	2	7500000	6.87506	589	11
112	0	1427	3	250000	5.39794	258	7
113	0	1782	4	170000	5.23045	349	8
114	0	4914	13	1400000	6.14613	85	5
115	0	2352	6	350000	5.54407	357	12
116	1	3876	10	80000	4.90309	64	9
117	1	2066	5	88000	4.94448	500	8
118	1	1263	3	73000	4.86332	568	14
119	1	2954	8	34000	4.53148	188	5
120	1	598	1	503000	5.70157	225	7
121	0	2373	6	180000	5.25527	112	5
122	1	2678	7	92000	4.96379	767	15
123	0	1294	3	410000	5.61278	407	13
124	0	962	2	1100000	6.04139	700
126	1	1084	2	656000	5.8169	444	11
127	0	2828	7	100000	5	306	6
128	1	1315	3	38000	4.57978	949	10
129	1	293	0	270000	5.43136	106	5
130	0	2398	6	300000	5.47712	3
131	0	3473	9	160000	5.20412	20
132	1	502	1	500000	5.69897	55	7
133	1	454	1	560000	5.74819	972	11
134	0	2075	5	140000	5.14613	5	0.4
135	0	2768	7	10000	4	389	10
136	0	3262	8	160000	5.20412	273	11
137	1	1578	4	750000	5.87506	747	15
139	1	2414	6	3000000	6.47712	192
141	0	829	2	1600000	6.20412	800	11
142	0	1556	4	93000	4.96848	478	11
143	0	396	1	1600000	6.20412	983
144	1	2122	5	39000	4.59106	620	14
145	1	2255	6	170000	5.23045	282
148	1	2474	6	210000	5.32222	463
149	1	2073	5	1100000	6.04139	371	8
150	0	823	2	430000	5.63347	289	10
151	1	4707	12	5700	3.75587	99
152	1	316	0	1300000	6.11394	534	15
153	0	533	1	900000	5.95424	13
154	0	1563	4	830000	5.91908	519	12
155	0	2242	6	460000	5.66276	140	7
156	1	4320	11	45000	4.65321	461
157	0	4178	11	380000	5.57978	460
158	1	3194	8	140000	5.14613	604	10
159	0	2212	6	510000	5.70757	177
160	0	1155	3	2800000	6.44716	258	8
161	0	373	1	3000000	6.47712	764
162	0	687	1	2000000	6.30103	607	13
163	1	505	1	250000	5.39794	620	7
164	0	1539	4	88000	4.94448	16	2
165	1	220	0	1400000	6.14613	1153	18
166	0	1607	4	53000	4.72428	527	11
167	0	785	2	560000	5.74819	762	13
168	0	3811	10	42000	4.62325	181
169	0	2074	5	14000	4.14613	923	10
170	1	3152	8	15000	4.17609	253	11
171	0	364	0	180000	5.25527	888	12
173	0	544	1	3000000	6.47712	900	6
174	0	3739	10	73000	4.86332	12	1
175	0	3208	8	64000	4.80618	305	15
177	0	1039	2	88000	4.94448	538	12
178	0	1425	3	2900	3.4624	337	13
179	1	2959	8	170000	5.23045	463
180	1	143	0	260000	5.41497	1048	28
181	0	418	1	260000	5.41497	708	17
182	1	493	1	660000	5.81954	1799	25
183	1	1857	5	420000	5.62325	407	8
185	1	381	1	680000	5.83251	1243	15
187	1	2352	6	93000	4.96848	357	16
188	1	2352	6	80000	4.90309	341	11
189	1	3377	9	29000	4.4624	310	34
192	1	155	0	3000000	6.47712	21	4
193	1	3020	8	28000	4.44716	212	12
194	1	4903	13	32000	4.50515	81
195	1	653	1	500000	5.69897	681	10
196	1	240	0	232000	4.61278	17	16
197	1	189	0	12000	6.47712	13
198	0	1145	3	920000	4.72428	760	14
199	1	559	1	167000	6.32222	1029	18
200	0	2570	7	368000	4.90309	346	16
201	0	440	1	1800000	6.25527	69	2
202	0	713	1	840000	5.92428	829	16
203	0	308	0	160000	5.20412	525	13
204	1	215	0	1300000	6.11394	1681	21
205	1	2392	6	58000	4.76343	519	16
207	0	1323	3	29000	4.4624	1502	13
208	0	1523	4	31000	4.49136	326	13
209	1	243	0	2300000	6.36173	3217	20
210	0	2285	6	61000	4.78533	122
211	0	580	1	120000	5.07918	2545	12
212	1	3457	9	150000	5.17609	447
213	1	1522	4	110000	5.04139	437	19
214	0	1592	4	100000	5	761	12
215	1	2658	7	53000	4.72428	512	10
216	1	1265	3	38000	4.57978	639	11
217	0	994	2	300000	5.47712	447	13
219	0	2794	7	150000	5.17609	156	5
220	1	815	2	63000	4.79934	99	2
223	0	3985	10	250000	5.39794	9	4
224	0	466	1	260000	5.41497	600	14
225	1	1865	5	19000	4.27875	787	9
226	0	4104	11	120000	5.07918	189	5
227	1	319	0	330000	5.51851	36	1
228	0	678	1	870000	5.93952	1019	16
229	1	524	1	42000	4.62325	623	5
230	0	1312	3	39000	4.59106	69
231	1	3653	10	360000	5.5563	252	9
232	1	2527	6	130000	5.11394	932	12
233	1	2133	5	69000	4.83885	329	7
234	1	1015	2	60000	4.77815	709	11
235	0	1617	4	29000	4.4624	599	10
236	0	294	0	1100000	6.04139	795	21
237	0	2275	6	610000	5.78533	327	3
238	0	288	0	1100000	6.04139	527	12
239	1	545	1	275000	5.43933	612	18
240	0	292	0	1300000	6.11394	1322	40
241	0	241	0	21000	4.32222	1164	11
242	0	4311	11	100000	5	212	8
243	1	1213	3	18000	4.25527	1026	25
244	0	3634	9	45000	4.65321	162
245	1	1563	4	890000	5.94939	640	8
246	1	2059	5	310000	5.49136	495	14
247	0	943	2	2700000	6.43136	380	10
248	1	960	2	280000	5.44716	1159
249	0	1823	4	190000	5.27875	338	9
250	1	387	1	3000000	6.47712	987	8
251	1	320	0	480000	5.68124	1099	26
252	0	334	0	87000	4.93952	296	10
253	0	130	0	3000000	6.47712	858	18
254	1	1565	4	26000	4.41497	1503
255	1	2390	6	14000	4.14613	355	14
256	1	841	2	95000	4.97772	313	7
257	1	1572	4	580000	5.76343	477	11
258	1	2841	7	300	2.47712	255	12
259	0	2304	6	200000	5.30103	292	7
260	0	1854	5	34000	4.53148	14	1
261	0	527	1	3000000	6.47712	111	1
262	0	385	1	450000	5.65321	329	27
263	0	107	0	1300000	6.11394	1177	25
264	1	1081	2	700000	5.8451	446	11
265	0	1350	3	94000	4.97313	466	10
266	1	439	1	1100000	6.04139	876	18
267	1	377	1	420000	5.62325	1707	12
268	1	2874	7	240000	5.38021	300
270	0	3058	8	220000	5.34242	47	16
271	0	519	1	1300000	6.11394	626	3
272	1	3086	8	1600000	6.20412	631	20
273	0	1073	2	1300000	6.11394	795	13
274	0	1435	3	590000	5.77085	17	6
275	0	3319	9	16000	4.20412	363
276	0	1197	3	81000	4.90849	678	9
277	1	2092	5	40000	4.60206	209
278	1	2585	7	310000	5.49136	66	2.8
279	1	2617	7	83000	4.91908	358
280	0	2689	7	910000	5.95904	289
281	1	3091	8	290000	5.4624	121
282	1	2644	7	22000	4.34242	332	8
283	1	3663	10	1500000	6.17609	160
284	1	199	0	83000	4.91908	474	20
285	1	3922	10	22000	4.34242	441	11
286	1	2688	7	232000	5.36549	955	25
287	0	2326	6	68000	4.83251	4
288	1	3705	10	1700	3.23045	894
290	0	255	0	1500000	6.17609	2355	25
291	1	3663	10	91000	4.95904	155	4
292	0	3098	8	17000	4.23045	944	14
293	0	270	0	160000	5.20412	583	13
294	0	3770	10	130000	5.11394	166
295	0	199	0	2000000	6.30103	834
296	0	1414	3	1100000	6.04139	489	15
297	1	677	1	39000	4.59106	423	11
298	0	3291	9	140000	5.14613	3	0.4
299	0	1351	3	500000	5.69897	510	12
301	1	1082	2	640000	5.80618	851	12
302	0	2023	5	74000	4.86923	350
303	0	3302	9	120000	5.07918	442	13
304	0	1526	4	44000	4.64345	92
305	0	155	0	56000	4.74819	1051	12
306	0	214	0	3000000	6.47712	265	3
307	1	989	2	750000	5.87506	1099	13
308	0	2743	7	320	2.50515	228	12
309	1	3324	9	36000	4.5563	457	11
310	0	1860	5	180000	5.25527	101	5
311	0	628	1	3000000	6.47712	566	7
312	1	374	1	130000	5.11394	1080	27
313	0	201	0	3600000	6.5563	213	9
314	0	2317	6	1100000	6.04139	178	5
315	0	2119	5	310000	5.49136	317	11
316	1	2508	6	510000	5.70757	451	12
317	1	93	0	96000	4.98227	236	13
318	1	2347	6	42000	4.62325	512
319	1	137	0	2000000	6.30103	239	8
320	0	1077	2	680000	5.83251	267	9
321	0	3814	10	130000	5.11394	12
322	1	1915	5	380000	5.57978	51
324	0	3351	9	21000	4.32222	256
325	0	2859	7	130000	5.11394	298
326	1	2366	6	61000	4.78533	184
328	1	3634	9	190000	5.27875	143
331	1	1455	3	28000	4.44716	327	9
332	0	3247	8	200000	5.30103	9	8
333	0	1556	4	770000	5.88649	228	9
334	0	3829	10	210000	5.32222	13	2
335	0	3788	10	340000	5.53148	155
336	0	1172	3	390000	5.59106	670	13
337	0	715	1	1000000	6	972	14
338	0	168	0	890000	5.94939	379	9
339	0	532	1	2500000	6.39794	386	7
340	0	1888	5	130000	5.11394	607	13
341	0	2136	5	230000	5.36173	313	9
342	0	3418	9	49000	4.6902	140	12
343	0	233	0	3000000	6.47712	284	13
344	0	3617	9	14000	4.14613	6	6
345	0	1056	2	12000	4.07918		14
346	1	476	1	2400000	6.38021	144	16
347	1	3094	8	23000	4.36173	258	13
348	1	2424	6	81000	4.90849	188
349	1	1818	4	80000	4.90309	236	11
350	1	814	2	910000	5.95904	52	3
351	0	196	0	1500000	6.17609	718	15
352	1	558	1	160000	5.20412	1389	14
353	1	2703	7	12000	4.07918	1282	23
354	0	539	1	3000000	6.47712	674	4
355	1	1646	4	140000	5.14613	66	3
356	0	3577	9	170000	5.23045	35
359	1	2233	6	3000	3.47712	359	14
360	0	3527	9	76000	4.88081	4	1
361	0	779	2	3000000	6.47712	368
362	0	2497	6	16000	4.20412	520	11
363	0	179	0	3000000	6.47712	473	13
364	1	546	1	1900000	6.27875	1494	33
365	1	227	0	2000000	6.30103	584	12
366	1	1769	4	16000	4.20412	483	10
367	0	278	0	3000000	6.47712	1655
369	0	1050	2	210000	5.32222	920	5
370	1	1076	2	56000	4.74819	950	13
371	0	3467	9	250000	5.39794	211	8
372	0	369	1	920000	5.96379	316
373	0	3694	10	30000	4.47712	144	11
374	1	156	0	1700000	6.23045	1861	20
375	1	641	1	950000	5.97772	866	18
376	1	3037	8	3000000	6.47712	5	0.4
377	0	282	0	84000	4.92428	1023	13
378	0	162	0	640000	5.80618	1034	20
379	1	309	0	71000	4.85126	740	16
380	1	3857	10	5000	3.69897	171	8
382	0	3303	9	330000	5.51851	3	1
383	0	987	2	3000000	6.47712	286	6
384	1	774	2	1000000	6	133	6
385	1	3299	9	60000	4.77815	111	9
386	0	3045	8	73000	4.86332	220	12
387	0	3745	10	210000	5.32222	130	68
388	0	644	1	3000000	6.47712	1313	20
389	1	485	1	1600000	6.20412	176	7
390	1	1770	4	170000	5.23045	752	15
391	0	194	0	940000	5.97313	394	31
392	0	365	1	250000	5.39794	986	26
393	0	161	0	30000	4.47712	1099	8
394	1	3467	9	17000	4.23045	165	7
395	0	852	2	210000	5.32222	421	7
396	0	3454	9	66000	4.81954	56	3
397	1	3163	8	47000	4.6721	370	10
398	1	3320	9	470000	5.6721	127	10
399	0	504	1	72000	4.85733	906	14
401	1	912	2	960000	5.98227	966
402	0	1603	4	52000	4.716	464
403	0	2806	7	17000	4.23045	257
404	1	857	2	34000	4.53148	353
405	0	4211	11	55000	4.74036	84
408	0	233	0	3000000	6.47712	714	13
409	0	1090	2	67000	4.82607	1175	13
410	0	236	0	3000000	6.47712	980	17
411	0	1023	2	32000	4.50515	53	1
412	0	1220	3	48000	4.68124	440
413	0	374	1	860000	5.9345	930	19
414	0	1592	4	330000	5.51851	439	16
416	1	526	1	3000000	6.47712	708
417	1	1899	5	310000	5.49136	219	11
418	1	2376	6	77000	4.88649	66	4
419	1	2438	6	300000	5.47712	169	13
420	1	2629	7	46000	4.66276	21
421	0	280	0	1100000	6.04139	633	24
422	0	1072	2	2200000	6.34242	117	6
423	1	3323	9	160000	5.20412	38	3
424	0	2331	6	29000	4.4624	527	12
425	0	352	0	1600000	6.20412	1935	20
426	0	219	0	3000000	6.47712	1297	23
427	0	3159	8	250000	5.39794	345	17
428	1	287	0	1700000	6.23045	445	12
429	0	869	2	1700	3.23045	15	2
430	0	232	0	170000	5.23045	2459	17
431	1	412	1	550000	5.74036	24	4
433	1	1409	3	510000	5.70757	571	18
434	0	2594	7	390000	5.59106	1229	22
435	1	201	0	270000	5.43136	67	3
436	0	2316	6	51000	4.70757	6	1
437	0	395	1	110000	5.04139	507	8
438	0	989	2	27000	4.43136	558
439	0	216	0	1300000	6.11394	624	20
440	0	72	0	690000	5.83885	1004	41
441	1	3688	10	1400	3.14613	488	13
442	1	78	0	3000000	6.47712	304
443	1	2427	6	3900	3.59106	469
444	0	1632	4	30000	4.47712	259	11
445	1	3511	9	28000	4.44716	14	1
446	1	628	1	2400000	6.38021	164
447	1	2762	7	6900	3.83885	5	1
448	1	741	2	22000	4.34242	1203	26
449	0	108	0	580000	5.76343	733	20
450	1	73	0	3000000	6.47712	33
451	0	540	1	130000	5.11394	158
452	0	358	0	160000	5.20412	145	9
453	0	1807	4	110000	5.04139	282	24
454	1	2408	6	13000	4.11394	187	8
455	1	1060	2	44000	4.64345	223	12
456	1	2736	7	340000	5.53148	197	6
457	1	436	1	490000	5.6902	64	4
458	0	598	1	20000	4.30103	1728	49
459	0	519	1	150000	5.17609	1550
460	1	1993	5	20000	4.30103	225	6
461	1	1750	4	350000	5.54407	333	13
462	1	2538	6	25	1.39794	9	0.3
463	1	148	0	2900000	6.4624	3169
464	1	809	2	23000	4.36173	412
465	0	3363	9	120000	5.07918	328	14
466	1	629	1	300000	5.47712	362	18
467	1	1012	2	2600000	6.41497	95	19
468	1	150	0	3000000	6.47712	142
469	1	1082	2	160000	5.20412	834	13.9
470	1	3460	9	460000	5.66276	364
471	0	1990	5	56000	4.74819	691	13
472	1	2441	6	72000	4.85733	659
473	0	1676	4	13000	4.11394	278	12
476	1	123	0	930000	5.96848	968	19
477	0	255	0	750000	5.87506	80	6
478	1	3573	9	28000	4.44716	154	8
479	1	1702	4	4500	3.65321	191
480	0	4152	11	700	2.8451	4	0.4
481	0	2663	7	270000	5.43136	146
482	1	3649	9	570000	5.75587	168	7
483	0	1697	4	5800	3.76343	360	8
484	1	3012	8	27000	4.43136	577	17
485	0	572	1	1900000	6.27875	1051	16
486	1	281	0	3000000	6.47712	2132
487	0	1007	2	1300000	6.11394	738	19
488	1	1977	5	84000	4.92428	705	15
489	0	2563	7	27000	4.43136		16
490	1	355	0	2900000	6.4624	1916
491	0	212	0	140000	5.14613	1268	29
492	0	67	0	120000	5.07918	1481	21
493	0	788	2	1400000	6.14613	474	16
494	1	1648	4	19000	4.27875	2	0.3
495	0	274	0	3000000	6.47712	261	10
496	0	2989	8	92000	4.96379	102	5
497	1	619	1	114000	5.0569	515	17
498	0	402	1	770000	5.88649	988	7
500	1	110	0	3000000	6.47712	497	15
501	1	412	1	410000	5.61278	377	11
502	0	3783	10	110000	5.04139	20	1
503	0	1238	3	170000	5.23045	290	12
504	1	718	1	1400000	6.14613	493	6
505	1	184	0	680000	5.83251	1195	22
506	1	231	0	3000000	6.47712	1644	16
507	0	492	1	670000	5.82607	400
508	0	183	0	1800000	6.25527	183	2.58
509	0	722	1	91000	4.95904	1027	14
510	1	3588	9	450000	5.65321	199
511	1	583	1	750000	5.87506	569	14
512	0	1761	4	97000	4.98677	78	2
513	1	383	1	360	2.5563	650	13
515	0	489	1	960000	5.98227	1332	28
516	0	2784	7	23000	4.36173	262	4
517	1	1456	3	360000	5.5563	280	13
519	0	356	0	120000	5.07918	1121	14
520	1	3586	9	9300	3.96848	397	14
521	0	2540	6	520000	5.716	128	6
522	1	3165	8	200000	5.30103	26	2
523	0	224	0	580000	5.76343	104	13
524	0	589	1	160000	5.20412	1779	22
525	0	229	0	1200000	6.07918	610	13
526	0	4267	11	3100	3.49136	281
528	0	3318	9	62000	4.79239	361	14
529	0	510	1	45000	4.65321	629	14
530	0	2953	8	650	2.81291	401	12
531	1	229	0	1300000	6.11394	1343	26
532	0	319	0	510000	5.70757	1770	16
533	0	2202	6	20000	4.30103	323	15
534	1	530	1	310000	5.49136	717	15
535	0	110	0	440000	5.64345	381	33
536	1	3689	10	130000	5.11394	366	18
537	0	1488	4	290000	5.4624	254	9
538	0	3246	8	990000	5.99564	226	15
539	0	2737	7	6800	3.83251	682	12
540	0	100	0	330000	5.51851	128	10
541	0	21	0	110000	5.04139	504
542	1	1242	3	76000	4.88081	895	10
543	0	1715	4	11000	4.04139	93	4
544	0	3381	9	56000	4.74819	557	9
545	0	538	1	550000	5.74036	1067	13
546	0	931	2	220000	5.34242	625	17
547	1	209	0	1300000	6.11394	223	27
548	0	484	1	220000	5.34242	14
549	0	2313	6	73000	4.86332	360	12
550	0	119	0	3000000	6.47712	1194	15
551	1	244	0	64000	4.80618	556	12
552	0	4038	11	6300	3.79934	525	15
553	0	558	1	14000	4.14613	669	15
554	0	1016	2	1400000	6.14613	751	13
555	0	496	1	76000	4.88081	1409	15
556	0	274	0	1300000	6.11394	1169
557	0	1732	4	880000	5.94448	1619	15
558	1	731	2	85000	4.92942	979	13
559	0	3595	9	89000	4.94939
560	1	2119	5	14000	4.14613	115	3
561	0	322	0	3000000	6.47712	1741
562	0	1715	4	540000	5.73239	194	10
563	0	963	2	210000	5.32222	705
564	1	1385	3	660000	5.81954	292	13
565	0	70	0	1330000	6.12385	1420	19
566	1	2239	6	430000	5.63347	221	7
567	1	1712	4	120000	5.07918	472	16
568	1	2981	8	710000	5.85126	5	2
569	0	2223	6	420000	5.62325	348	12
570	0	2875	7	6700	3.82607	364	13
571	0	117	0	1400000	6.14613	1423	28
572	1	3126	8	16000	4.20412	155	9
573	1	1950	5	30000	4.47712	271	18
574	1	320	0	2000000	6.30103	757
575	1	1172	3	410000	5.61278	1096	12
576	0	1272	3	62000	4.79239	457	10
577	0	851	2	4700	3.6721	712	13
578	0	692	1	1400000	6.14613	771	11
579	0	321	0	3000000	6.47712	299	7
580	0	684	1	3000000	6.47712	1376	16
581	0	412	1	590000	5.77085	1257	14
582	0	805	2	1200000	6.07918	360	4
583	0	787	2	22000	4.34242	488	12
584	0	647	1	3000000	6.47712	922	12
586	1	571	1	1400000	6.14613	1864	23
587	1	662	1	600000	5.77815	329	11
588	0	104	0	530000	5.72428	2080
589	1	5096	13	74000	4.86923	193	12
590	1	173	0	2700000	6.43136	14	1
591	1	346	0	1300000	6.11394	2183	44
592	1	2371	6	9400	3.97313	235
593	1	140	0	3000000	6.47712	792	37
594	0	1092	2	43000	4.63347	266	14
595	1	4072	11	6300	3.79934	903	33
596	0	2835	7	41000	4.61278	74	4
597	0	287	0	840000	5.92428	692	4
599	1	765	2	3000000	6.47712	34	1
600	1	2620	7	140000	5.14613	246	14
601	1	337	0	900000	5.95424	41	3
602	1	1027	2	3000000	6.47712	524	20
603	0	805	2	2000000	6.30103	460
604	0	3728	10	140000	5.14613	162	9
605	0	703	1	3000000	6.47712	550	5
606	0	182	0	910000	5.95904	937	16
607	0	3980	10	5200	3.716	51	3
608	1	2387	6	790000	5.89763	136	7
609	1	254	0	3000000	6.47712	1424	14
610	0	2617	7	400000	5.60206	249	8
611	0	90	0	3000000	6.47712	1412
612	0	3894	10	460000	5.66276	32	1
613	1	149	0	620000	5.79239	943	17
614	0	318	0	3000000	6.47712	12	6
615	0	2804	7	1200	3.07918	79	14
616	0	1174	3	980000	5.99123	311	8
617	0	92	0	1500000	6.17609	1181	33
618	0	1463	4	2100000	6.32222	786	14
620	1	2743	7	81000	4.90849	353	19
621	0	108	0	1200000	6.07918	560	23
622	0	482	1	1100000	6.04139	872	13
623	1	356	0	570000	5.75587	1082
624	1	192	0	1100000	6.04139	407
626	1	2789	7	63000	4.79934	300	9
627	1	1428	3	5500	3.74036	1491	38
628	0	304	0	1600000	6.20412	1169	18
629	0	302	0	2400000	6.38021	672	14
631	0	537	1	260000	5.41497	1230	23
632	0	3617	9	44000	4.64345	86	11
633	1	1002	2	31000	4.49136	362	17
634	1	3187	8	23000	4.36173	284	9
635	1	149	0	1500000	6.17609	1464	15
636	0	788	2	230	2.36173	504	12
637	1	2434	6	450000	5.65321	404	14
638	0	2888	7	27000	4.43136	511
639	1	1629	4	220000	5.34242	14	2
640	0	101	0	800000	5.90309	1297	23
642	0	242	0	3000000	6.47712	682	11
643	0	73	0	880000	5.94448	799	14
644	1	3296	9	48000	4.68124	41	8
646	0	126	0	430000	5.63347	975	20
647	0	852	2	130000	5.11394	331	6
648	0	1363	3	320000	5.50515	496	12
649	0	206	0	720000	5.85733	234	3
650	0	295	0	3000000	6.47712	112
651	0	109	0	3000000	6.47712	938
652	0	273	0	3000000	6.47712	503	11
654	0	4360	11	2100000	6.32222	19	9
655	0	1672	4	120000	5.07918	23	1
656	1	92	0	3000000	6.47712	223	32
657	0	1407	3	610000	5.78533	213	10
658	0	2265	6	7900	3.89763	116	17
659	1	163	0	2200000	6.34242	831	25
660	0	136	0	520000	5.716	565	31
661	1	2406	6	10000	4	45	4
662	1	1346	3	49000	4.6902	335	7
663	1	3372	9	22000	4.34242	87	5
664	0	829	2	390000	5.59106	647	7
665	0	4102	11	89000	4.94939	60
666	0	844	2	67000	4.82607	473	16
667	0	2341	6	360000	5.5563	124	7
668	0	253	0	110000	5.04139	909	19
669	0	108	0	1000000	6	2039	22
670	0	517	1	3000000	6.47712	475	20
671	0	141	0	210000	5.32222	1158	30
672	1	2732	7	700000	5.8451	174	19
673	0	2866	7	150000	5.17609	139	10
674	0	2288	6	140000	5.14613	553	26
675	1	2331	6	110000	5.04139	113	5
676	0	170	0	220000	5.34242	303	11
678	1	1938	5	550000	5.74036	663	23
679	1	209	0	3000000	6.47712	164	7
681	0	532	1	110000	5.04139	10	1
682	1	157	0	2000000	6.30103	30	2
683	0	122	0	3000000	6.47712	209
684	1	82	0	970000	5.98677	178	7
685	1	456	1	82000	4.91381	1534	22
686	1	85	0	210000	5.32222	2696	29
687	0	3701	10	320000	5.50515	26	4
688	0	2851	7	120000	5.07918	6	1
689	1	188	0	450000	5.65321	1083	24
690	0	342	0	3000000	6.47712	1455	12
691	0	99	0	110000	5.04139	1849	20
692	0	198	0	570000	5.75587	990	48
693	1	3722	10	560000	5.74819	259	11
694	0	270	0	3000000	6.47712	830	19
695	0	662	1	710	2.85126	644	9
696	1	156	0	31000	4.49136	206	10
698	1	435	1	3000000	6.47712	1129	20
699	0	3081	8	240000	5.38021	169	12
700	1	412	1	230000	5.36173	80	6
701	0	231	0	83000	4.91908	80	13
703	1	361	0	79000	4.89763	470	3
704	1	2781	7	150000	5.17609	71	5
705	0	101	0	400000	5.60206	2039	28
706	0	2257	6	230000	5.36173	235	11
707	0	281	0	1200000	6.07918	865
708	1	83	0	2000000	6.30103	2317	32
709	0	3412	9	76000	4.88081	115	4
710	1	99	0	2800000	6.44716	717	29
711	0	511	1	94000	4.97313	987	17
712	0	1969	5	390000	5.59106	198
713	1	717	1	2300000	6.36173	699	26
714	0	84	0	300000	5.47712	307
715	1	175	0	90000	4.95424	1743	23
716	0	296	0	190000	5.27875	1173	16
717	0	160	0	1100000	6.04139	1551	23
719	0	73	0	250000	5.39794	235	7
721	0	207	0	3000000	6.47712	202	17
722	0	194	0	2900000	6.4624	1421	16
723	0	160	0	2600000	6.41497	1083	14
724	0	5026	13	28000	4.44716	95
725	1	86	0	1300000	6.11394	2632	27
726	0	249	0	41000	4.61278	927	20
727	1	2886	7	1000000	6	7	1
728	1	171	0	1300000	6.11394	204	7
729	1	494	1	3000000	6.47712	461	8
730	1	89	0	450000	5.65321	126	6
731	1	89	0	2100000	6.32222	1060	28
732	1	79	0	46000	4.66276	196	9
733	1	125	0	160000	5.20412	373
734	1	111	0	910000	5.95904	423	14
735	0	1711	4	71000	4.85126
736	0	212	0	450000	5.65321	85	16
737	0	880	2	170000	5.23045	346	14
738	0	984	2	130000	5.11394	669	13
739	0	444	1	3500	3.54407	271	11
740	1	2593	7	240000	5.38021	118	5
741	0	1155	3	190000	5.27875	495
742	0	2034	5	110000	5.04139	9
744	0	640	1	2400000	6.38021	575
747	0	1841	5	7000	3.8451	165
748	0	1962	5	120000	5.07918	227
750	1	460	1	3000000	6.47712	1146	15
751	1	2663	7	180000	5.25527	84
752	0	3071	8	110000	5.04139	76
754	1	823	2	6000	3.77815	383
755	0	904	2	980000	5.99123	165
757	0	230	0	200000	5.30103	937	20
759	0	3920	10	29000	4.4624	166	4
760	0	1148	3	900000	5.95424	619	15
761	0	132	0	970000	5.98677	1235	19
762	1	276	0	3000000	6.47712	1032	20
763	1	2721	7	82000	4.91381	227	10
764	1	1776	4	43000	4.63347	455	31
766	0	355	0	3000000	6.47712	1108	19
767	0	2291	6	8100	3.90849	84	15
768	1	168	0	630000	5.79934	422	17
769	0	2414	6	35000	4.54407	270
770	0	113	0	3000000	6.47712	851	16
771	1	0	0	170000	5.23045	882
773	0	520	1	3000000	6.47712	1525	13
774	0	1115	3	3000000	6.47712	500	23
775	1	5046	13	8700	3.93952	178
777	0	115	0	190000	5.27875	1766	29
778	0	799	2	1400000	6.14613	686	16
779	0	787	2	2800000	6.44716	225	9
780	1	355	0	3000000	6.47712	210
781	0	758	2	570000	5.75587	1306	20
782	0	2915	7	70000	4.8451	474	29
783	1	996	2	410000	5.61278	579	13
784	1	456	1	3000000	6.47712	579
785	0	641	1	180000	5.25527	268	5
786	0	641	1	180000	5.25527	497	15
789	0	117	0	2500000	6.39794	1309
790	0	855	2	110000	5.04139	302	17
792	1	708	1	140000	5.14613	381
793	1	254	0	430000	5.63347	1422	20
794	0	743	2	480000	5.68124	257	6
795	1	1677	4	16000	4.20412	227	11
796	0	4554	12	69000	4.83885	382	19
797	0	218	0	450000	5.65321	274
798	0	204	0	250000	5.39794	1768
799	1	458	1	1700000	6.23045	338
800	0	2283	6	17000	4.23045	376	4
801	0	136	0	190000	5.27875	47	14
802	0	136	0	1500000	6.17609	1637	31
803	0	305	0	2200000	6.34242	1284
804	0	233	0	3000000	6.47712	895
805	1	2173	5	44000	4.64345	6	0.3
806	0	3143	8	220000	5.34242	24
808	1	629	1	1100000	6.04139	293	13
809	1	634	1	940000	5.97313	1327	18
810	0	472	1	200000	5.30103	1478	23
811	1	669	1	700000	5.8451	752	10
812	1	4439	12	30000	4.47712	143	15
813	0	2284	6	85000	4.92942	6	3
814	0	201	0	1100000	6.04139	477	20
815	1	359	0	2300000	6.36173	1190	18
817	0	303	0	250000	5.39794	382	16
818	0	332	0	290000	5.4624	406	27
819	0	788	2	450000	5.65321	466	18
820	0	4821	13	460000	5.66276	29	8
821	0	358	0	80000	4.90309	875	17
823	0	2814	7	90000	4.95424	289	4
824	1	70	0	340000	5.53148	556	11
825	0	153	0	180000	5.25527	668	32
826	0	320	0	3000000	6.47712	1654	15
827	0	714	1	250000	5.39794	486	16
828	0	2907	7	2000	3.30103	33	1
829	1	551	1	180000	5.25527	441	8
831	0	3357	9	23000	4.36173	314	23
833	0	4826	13	31000	4.49136	837	8
835	0	1577	4	920000	5.96379	500	7
836	0	4766	13	24000	4.38021	88
837	1	3812	10	120000	5.07918	135	7
838	0	4254	11	2100	3.32222	108	13
839	1	296	0	490000	5.6902	614	15
840	1	1850	5	150000	5.17609	186
841	0	792	2	52000	4.716	271	7
842	1	750	2	510000	5.70757	796	20
843	1	343	0	63000	4.79934	734	41
844	0	2475	6	8100	3.90849	60	3
845	0	217	0	590000	5.77085	72	6
846	1	770	2	2200000	6.34242	1146	23
847	0	3853	10	20700	4.31597	687
849	0	1323	3	78000	4.89209	509	14
850	0	80	0	3000000	6.47712	890	8
851	1	293	0	21000	4.32222	236	5
852	1	522	1	910000	5.95904	526	5
853	1	1241	3	150000	5.17609	609	8
854	0	700	1	370000	5.5682	410	11
855	0	1774	4	160000	5.20412	5	2
856	0	342	0	1600000	6.20412	365	9
857	1	987	2	82000	4.91381	267	14
858	0	150	0	3000000	6.47712	801	22
859	1	218	0	69000	4.83885	1044	32
860	1	1294	3	110000	5.04139	958	22
861	1	2946	8	3700	3.5682	144
862	0	2796	7	35000	4.54407	195	9
863	0	154	0	550000	5.74036	1166	14
864	0	62	0	390000	5.59106	704	30
865	1	669	1	7700	3.88649	8	1
866	1	1133	3	12000	4.07918	212
867	1	354	0	1800000	6.25527	1295
868	1	1361	3	58000	4.76343	86	7
869	0	3185	8	16000	4.20412	30	2
870	1	505	1	16000	4.20412	393	20
871	0	501	1	290000	5.4624	582	3
873	1	191	0	3000000	6.47712	2579	20
874	1	206	0	1100000	6.04139	2378	34
875	1	2360	6	7300	3.86332	232	12
876	0	3142	8	61000	4.78533	165	6
877	0	1303	3	46000	4.66276	257	14
878	0	2303	6	96000	4.98227	110	11
879	1	2232	6	160000	5.20412	115	24
880	0	400	1	860000	5.9345	504	10
881	0	795	2	40000	4.60206	751	25
882	0	120	0	290000	5.4624	1229	15
883	0	175	0	3000000	6.47712	189
884	1	144	0	1800000	6.25527	39	6
885	0	135	0	2000000	6.30103	3208	38
886	0	1054	2	410000	5.61278	242	14
887	1	481	1	1200000	6.07918	582	34
888	0	629	1	830000	5.91908	13	2
889	1	286	0	3300	3.51851	543	25
890	1	257	0	920000	5.96379	381	10
891	1	788	2	130000	5.11394	530	13
892	1	1231	3	180000	5.25527	190	13
893	1	1425	3	140000	5.14613	401	30
894	0	668	1	1600000	6.20412	571
895	0	65	0	81000	4.90849	437
896	1	702	1	1500000	6.17609	1202	23
897	0	3227	8	5300	3.72428	188	7
898	1	4364	11	480000	5.68124	416
899	1	119	0	56000	4.74819	1260	23
900	1	3471	9	25000	4.39794	65	5
901	1	380	1	620000	5.79239	1422	36
902	1	711	1	180000	5.25527	398	12
903	0	1471	4	250000	5.39794	24	1
904	1	87	0	140000	5.14613	901	17
905	0	543	1	1400000	6.14613	467
906	0	2584	7	43000	4.63347	202	11
907	0	157	0	6200	3.79239	1233	33
908	1	273	0	1100000	6.04139	2544	24
909	0	151	0	3000000	6.47712	1045	44
910	1	175	0	320000	5.50515	1087	23
911	1	113	0	3000000	6.47712	459	33
912	0	2751	7	260000	5.41497	109	4
914	0	563	1	2100000	6.32222	511	15
915	1	3752	10	25000	4.39794	214	12
916	0	359	0	2200000	6.34242	863	25
917	1	3965	10	20000	4.30103	129	14
919	0	2522	6	45000	4.65321	337	11
920	0	1491	4	96000	4.98227	73	3
921	0	2615	7	66000	4.81954	147	12
922	0	342	0	1000000	6	1046	13
923	1	109	0	3000000	6.47712	1576	45
924	0	76	0	410000	5.61278	72	3
925	1	216	0	3000000	6.47712	725	19
926	1	2855	7	110000	5.04139	426	10
927	0	1668	4	47000	4.6721	395	6
928	1	655	1	54000	4.73239	120	6
929	1	290	0	3000000	6.47712	257	10
930	0	1032	2	460000	5.66276	497	11
931	1	426	1	150000	5.17609	143
932	0	158	0	1000000	6	1058	12
933	0	109	0	1600000	6.20412	4148	37
934	1	81	0	330000	5.51851	815	19
935	0	3329	9	6700	3.82607	1	1
937	0	181	0	5400	3.73239	1344	33
938	0	2211	6	180000	5.25527	508	22
939	1	1833	5	42000	4.62325	387	15
941	0	531	1	500000	5.69897	741	24
942	1	3211	8	120000	5.07918	610	14
943	1	138	0	700000	5.8451	1196	16
944	0	2844	7	4400	3.64345	621	29
945	1	4100	11	73000	4.86332	49	2
946	1	1880	5	660000	5.81954	439	9
947	0	543	1	3000000	6.47712	1402	13
948	0	2592	7	29000	4.4624	163	11
949	0	233	0	3000000	6.47712	237	19
950	0	1952	5	10000	4	125
951	0	752	2	280000	5.44716	795	6
952	1	3365	9	29000	4.4624	92	2
953	0	2938	8	33000	4.51851	141	17
955	1	136	0	560000	5.74819	1379
956	1	122	0	680000	5.83251	1172	16
958	1	2452	6	11000	4.04139	411
959	1	219	0	220000	5.34242	594	21
960	0	2517	6	14000	4.14613	273	10
961	1	1374	3	32000	4.50515	399	12
962	1	321	0	1700000	6.23045	1414	18
963	1	110	0	1400000	6.14613	1432	19
964	1	853	2	300000	5.47712	1558	17
965	0	3987	10	160000	5.20412	80	3
966	1	199	0	450000	5.65321	832
967	0	2835	7	25000	4.39794	425	12
968	1	402	1	78000	4.89209	2011	20
969	0	2253	6	100000	5	249	6
970	0	3481	9	1000000	6	517	18
971	0	234	0	3000000	6.47712	352	19
972	0	4240	11	18000	4.25527	171	11
973	1	1205	3	23000	4.36173	538	11
974	0	232	0	300000	5.47712	955	18
976	0	262	0	43000	4.63347	204
978	1	108	0	890000	5.94939	2058	16
979	1	462	1	18000	4.25527	2437	59
980	1	4539	12	96000	4.98227	246	18
981	0	1678	4	77000	4.88649	225	14
982	0	2228	6	45000	4.65321	932	11
983	0	179	0	270000	5.43136	2504	49
984	0	3514	9	22000	4.34242	382	13
985	0	118	0	1600000	6.20412	655	18
986	0	379	1	470000	5.6721	150	6
987	1	1121	3	240000	5.38021	632	12
988	0	2282	6	19000	4.27875	213	11
989	0	270	0	68000	4.83251	1432	19
990	0	2568	7	31000	4.49136	858	21
991	1	241	0	3000000	6.47712	877	21
992	0	476	1	610000	5.78533	933	16
993	1	4301	11	6800	3.83251	64	8
994	0	196	0	220000	5.34242	1289	23
995	1	157	0	64000	4.80618	1489	31
996	1	3920	10	470000	5.6721	207	4
997	0	148	0	350000	5.54407	1365	24
998	1	2857	7	11000	4.04139	652	18
999	0	3312	9	57000	4.75587	304
1000	1	4681	12	15000	4.17609	195	17
1001	0	1138	3	360000	5.5563	48	2
1003	0	100	0	1700000	6.23045	1869	26
1004	0	2359	6	19000	4.27875	572	19
1006	1	315	0	260000	5.41497	643	21
1007	1	1180	3	820	2.91381	173	14
1008	0	257	0	110000	5.04139	2039	22
1009	1	1755	4	28000	4.44716	326	16
1010	1	3167	8	190	2.27875	862	44
1013	1	4321	11	28000	4.44716	176	7
1014	1	1851	5	19000	4.27875	183	11
1015	0	90	0	320000	5.50515	996	20
1016	0	144	0	3000000	6.47712	1112	22
1017	1	3142	8	950000	5.97772	224	16
1019	1	147	0	550000	5.74036	581	15
1020	1	3208	8	26000	4.41497	309	12
1021	1	2140	5	53000	4.72428	481	16
1023	1	1200	3	510000	5.70757	692	10
1024	1	3696	10	230000	5.36173	345	16
1025	0	116	0	310000	5.49136	493	20
1026	1	883	2	19000	4.27875	577	16
1027	0	634	1	60000	4.77815	593	6
1028	0	81	0	590000	5.77085	247	13
1029	1	3309	9	530000	5.72428	61	5
1030	0	1321	3	167000	5.22272	464	10
1031	0	3051	8	4800	3.68124	315	16
1032	1	342	0	960000	5.98227	951	30
1035	1	223	0	1000000	6	1116	22
1036	0	651	1	450000	5.65321	126	6
1037	0	2693	7	22000	4.34242	226	12
1038	0	2230	6	100000	5	12	2
1039	0	3297	9	67000	4.82607	342	14
1040	0	1439	3	50000	4.69897	518	16
1041	1	569	1	740000	5.86923	650	20
1042	1	4557	12	840	2.92428	167	9
1043	0	162	0	400000	5.60206	1425	21
1044	0	2654	7	32000	4.50515	150	5
1045	0	261	0	3000000	6.47712	160	11
1047	1	4409	12	31000	4.49136	177	17
1048	1	1371	3	1200	3.07918	1174	21
1049	0	139	0	830000	5.91908	1483	20
1051	1	2132	5	160000	5.20412	479
1052	0	542	1	1100000	6.04139	731	15
1053	0	2910	7	16000	4.20412	164	8
1054	0	3558	9	12000	4.07918	157	12
1055	0	1074	2	500000	5.69897	514	16
1056	0	437	1	5400	3.73239	18	1
1057	0	1028	2	17000	4.23045	827	18
1058	1	1376	3	860000	5.9345	780	21
1059	1	269	0	630000	5.79934	824	13
1062	1	2416	6	61000	4.78533	35	3
1065	1	388	1	680000	5.83251	474	9
1066	0	3923	10	48000	4.68124	196	5
1067	0	155	0	170000	5.23045	1668	38
1068	0	3119	8	110000	5.04139	48	5
1069	1	3181	8	220000	5.34242	364	22
1070	0	3442	9	24000	4.38021	140	12
1071	1	2630	7	100000	5	224	13
1072	1	962	2	32000	4.50515	301	8
1073	1	2909	7	3300	3.51851	252	9
1074	1	589	1	480000	5.68124	474	36
1076	1	3460	9	790000	5.89763	823	27
1077	1	3028	8	580	2.76343	201	11
1078	1	265	0	8400	3.92428	588	32
1080	0	2989	8	45000	4.65321	199	6
1081	0	4525	12	32000	4.50515	90	7
1082	0	1586	4	17000	4.23045	604	19
1083	0	1642	4	220000	5.34242	254	9
1084	0	593	1	6100	3.78533	273	15
1085	1	1281	3	360000	5.5563	492	12
1086	1	2052	5	28000	4.44716	364	18
1087	0	3927	10	55000	4.74036	142	6
1088	1	4698	12	401000	5.60314
1089	0	3679	10	30000	4.47712	1	1
1090	1	129	0	230000	5.36173	1152	20
1091	1	2176	5	41000	4.61278	925	22
1092	0	177	0	3000000	6.47712	281	5
1093	0	4125	11	57000	4.75587	176	19
1095	1	1915	5	118000	5.07188	11	1
1096	0	4970	13	26000	4.41497	22	2
1097	0	2005	5	15000	4.17609	93	6
1098	0	4192	11	4300	3.63347	21	9
1099	1	85	0	3000000	6.47712	561	18
1101	1	187	0	450000	5.65321	821	20
1102	1	186	0	3000000	6.47712	474	20
1104	1	2510	6	11000	4.04139	168	10
1105	0	2005	5	1800	3.25527	269	13
1106	0	83	0	3000000	6.47712	299	4
1107	1	4442	12	870000	5.93952	161	6
1108	1	976	2	2300000	6.36173	752	27
1109	0	1680	4	110000	5.04139	102	5
1110	1	236	0	150000	5.17609	752	12
1111	0	1752	4	180000	5.25527	371	12
1112	1	446	1	630000	5.79934	502	21
1113	1	3832	10	300000	5.47712	441	10
1115	0	2853	7	2000	3.30103	553	18
1116	0	4439	12	47000	4.6721	24	4
1117	1	335	0	3000000	6.47712	85	4
1119	1	57	0	560000	5.74819	841	15
1120	0	1075	2	150000	5.17609	602	19
1121	1	254	0	7500	3.87506	1885	29
1122	1	1534	4	27000	4.43136	386	14
1123	1	2766	7	43000	4.63347	526	23
1124	1	1216	3	21000	4.32222	117	28
1125	0	474	1	1200000	6.07918	589	51
1126	0	4107	11	320000	5.50515	108	7
1127	0	3111	8	190000	5.27875	287	9
1128	1	676	1	8600	3.9345	734	16
1129	1	184	0	810000	5.90849	178	10
1130	0	3591	9	61000	4.78533	416	14
1133	0	3293	9	3000000	6.47712	531	19
1135	1	675	1	71000	4.85126	548	14
1136	1	351	0	680000	5.83251	1315	13
1137	0	413	1	160000	5.20412	1673	16
1138	1	1904	5	36000	4.5563	298	23
1139	0	1574	4	340000	5.53148	504	19
1140	1	2229	6	43000	4.63347	149	21
1141	0	2411	6	120000	5.07918	248	5
1143	0	1520	4	45000	4.65321	590	18
1144	1	2872	7	53000	4.72428	297	11
1145	0	1646	4	13000	4.11394	689	14
1146	0	1755	4	2800	3.44716	172	11
1148	0	1033	2	220000	5.34242	526	22
1149	0	3276	8	89000	4.94939	86	9
1150	1	2985	8	41000	4.61278	283	7
1151	1	3653	10	21000	4.32222	350	18
1152	0	4207	11	310000	5.49136	131	13
1153	1	116	0	1900000	6.27875	450	39
1154	0	2887	7	9000	3.95424	433	13
1155	1	374	1	2200000	6.34242	672	36
1156	0	246	0	2800000	6.44716	81	7
1157	1	284	0	1200000	6.07918	425	11
1158	0	201	0	300000	5.47712	1195	27
1159	1	146	0	79000	4.89763	1287	26
1160	0	1551	4	180000	5.25527	1142	25
1162	0	1339	3	10000	4	1666	22
1163	0	2081	5	280000	5.44716	222	12
1164	0	488	1	300000	5.47712	1035	18
1166	1	1164	3	14000	4.14613	370	6
1167	1	2441	6	13000	4.11394	179	6
1168	0	1395	3	310000	5.49136	421	10
1169	0	284	0	600000	5.77815	1579	24
1170	0	3124	8	77000	4.88649	162	12
1171	0	157	0	250000	5.39794	1828	34
1172	0	4450	12	80000	4.90309	152	3
1173	0	2185	5	120000	5.07918	29	1
1174	0	2049	5	1500	3.17609	157	12
1175	0	1233	3	25000	4.39794	159	10
1176	0	3620	9	3000000	6.47712	35	4
1177	1	4499	12	2700	3.43136		29
1178	0	149	0	180000	5.25527	844	19
1179	0	1467	4	140000	5.14613	383	12
1180	1	371	1	350000	5.54407	429	38
1181	0	160	0	730000	5.86332	287	13
1182	0	2121	5	1000000	6	1998	22
1184	0	2851	7	83000	4.91908	326	17
1185	1	170	0	170000	5.23045	843
1186	1	208	0	1600000	6.20412	1014	17
1187	1	104	0	720000	5.85733	1549	42
1188	1	581	1	2500000	6.39794	959	17
1189	0	3822	10	4700	3.6721	223	13
1190	1	346	0	1300000	6.11394	1681	19
1191	0	1359	3	9700	3.98677	693	24
1192	1	178	0	220000	5.34242	1182	31
1193	0	3282	8	49000	4.6902	271	15
1194	0	715	1	530000	5.72428	3294	21
1195	0	2302	6	11000	4.04139	153	6
1196	1	2567	7	25000	4.39794	60	3
1197	1	252	0	990000	5.99564	1740	29
1198	0	4882	13	12000	4.07918	233	13
1200	1	536	1	9100	3.95904	866	17
1201	1	2382	6	44000	4.64345	351	25
1202	0	3210	8	68000	4.83251	190	12
1203	0	4008	10	2000	3.30103	426	16
1204	1	350	0	290000	5.4624	393	20
1205	1	3603	9	160000	5.20412	356	13
1206	0	1810	4	14000	4.14613	674	14
1207	0	1757	4	170000	5.23045	214	8
1209	1	564	1	33000	4.51851	380	10
1210	0	349	0	64000	4.80618	662	24
1212	0	662	1	230000	5.36173	1446	23
1213	1	281	0	18000	4.25527	184	9
1214	0	113	0	2500	3.39794	881	21
1216	1	4205	11	4900	3.6902	80	6
1217	0	2641	7	47000	4.6721	264	11
1219	0	1045	2	2250000	6.35218	869	21
1220	1	1943	5	36000	4.5563	246	11
1221	1	1143	3	54000	4.73239	278	16
1223	0	1632	4	190	2.27875
1224	0	311	0	1700000	6.23045	919	22
1225	1	212	0	2200000	6.34242	1677	18
1226	1	2862	7	25000	4.39794	443	16
1227	0	798	2	13000	4.11394	736	28
1228	0	2562	7	350000	5.54407	234	7
1229	0	3130	8	21000	4.32222	121	6
1231	0	1364	3	24000	4.38021	273	7
1232	1	352	0	350000	5.54407	467	12
1233	1	1320	3	13000	4.11394	643	11
1234	0	914	2	1800000	6.25527	147	12
1235	1	89	0	190000	5.27875	1641	34
1236	1	523	1	1700000	6.23045	706	14
1237	0	155	0	750000	5.87506	493	9
1238	0	3510	9	730000	5.86332	32	3
1239	0	1868	5	36000	4.5563	272	11
1240	0	4334	11	10000	4	48	6
1241	1	2037	5	850000	5.92942	336	15
1242	1	169	0	1600000	6.20412	283	30
1243	1	458	1	370000	5.5682	796	9
1244	1	335	0	290000	5.4624	394	18
1245	1	377	1	1580000	6.19866	2632	41
1247	1	306	0	3000000	6.47712	1012	21
1248	0	198	0	35000	4.54407	521	6
1249	0	328	0	670	2.82607	1789	24
1250	1	1479	4	1600000	6.20412	119	7
1252	0	44	0	160000	5.20412	583	20
1253	0	0	0	3200000	6.50515	284	10
1254	1	4397	12	68000	4.83251	57	6
1255	1	497	1	160000	5.20412	113	11
1259	1	673	1	3100	3.49136	12	3
1260	1	862	2	3800000	6.57978	263	11
1261	1	798	2	4800000	6.68124	1059	18
1262	1	1987	5	4200000	6.62325	127	13
1263	1	3572	9	1100000	6.04139	72	3
1264	1	3432	9	24000	4.38021
1265	1	1951	5	330000	5.51851	3	1
1266	1	172	0	7100000	6.85126	1645	22
1267	1	164	0	440000	5.64345	927	30
1268	0	2012	5	51000	4.70757	251	13
1269	0	4433	12	480000	5.68124	62	5
1270	1	4312	11	320000	5.50515	131	16
1271	1	480	1	270000	5.43136	659	16
1272	0	3012	8	35000	4.54407	322	14
1273	1	2520	6	1300000	6.11394	818	4
1274	1	432	1	99000	4.99564	20	9
1275	0	186	0	6300000	6.79934	282	4
1276	0	2878	7	127	2.1038	758	33
1277	0	170	0	2000000	6.30103	895	14
1279	0	1525	4	69000	4.83885	644	12
1280	0	225	0	7100000	6.85126	485	32
1282	0	1150	3	25000	4.39794	309	5
1284	0	472	1	66000	4.81954	895	12
1285	1	3145	8	630000	5.79934	725	19
1286	1	101	0	850000	5.92942	1460	40
1287	1	281	0	2400000	6.38021	962	27
1288	1	1858	5	130000	5.11394	342	7
1290	0	0	0	570000	5.75587	7	3
1291	1	902	2	1300	3.11394	1104	25
1292	1	5062	13	3600	3.5563	92	8
1294	0	1188	3	3800000	6.57978	339	16
1295	0	0	0	1400000	6.14613	770	9
1296	1	2800	7	9000	3.95424	9	1
1297	1	472	1	1400000	6.14613	1135	31
1298	1	292	0	1000000	6	842	18
1299	0	2232	6	110000	5.04139	79	4
1300	1	314	0	4000000	6.60206	603	23
1301	0	138	0	7100000	6.85126	300	21
1302	1	5060	13	770000	5.88649	59	23
1303	0	2255	6	180000	5.25527	450	22
1306	1	2965	8	14000	4.14613	109	11
1307	1	1518	4	170000	5.23045	697	18
1308	0	5033	13	32000	4.50515	6	1
1309	1	3728	10	480000	5.68124	217	15
1310	1	254	0	320000	5.50515	2978	35
1311	0	355	0	4000000	6.60206	1097	17
1313	1	1660	4	390000	5.59106	224	10
1314	0	56	0	220000	5.34242	530	17
1316	0	2031	5	51000	4.70757	289	14
1318	1	4765	13	208000	5.31806	3	1
1319	0	407	1	120000	5.07918	679	12
1320	0	874	2	8400000	6.92428	400	19
1321	0	190	0	11000000	7.04139	1084	14
1322	0	2837	7	12000	4.07918	764	27
1323	1	1377	3	1000000	6	1121	15
1324	1	1877	5	5300000	6.72428	603	18
1325	0	2585	7	25000	4.39794	163	4
1326	0	1075	2	12000	4.07918	927	19
1327	0	844	2	4500	3.65321	222	9
1328	1	4080	11	55000	4.74036	270	17
1329	1	2677	7	200000	5.30103	236	16
1330	0	2974	8	100000	5	250	14
1332	1	4498	12	1900000	6.27875	128	6
1335	0	2918	7	1100000	6.04139	374	21
1336	0	1054	2	15000	4.17609	487	10
1337	1	134	0	2200000	6.34242	743	15
1339	0	1132	3	270000	5.43136	173	4
1340	1	272	0	3400000	6.53148	1190	38
1342	1	76	0	280000	5.44716	2580	41
1343	0	1127	3	72000	4.85733	1403	27
1344	0	459	1	530000	5.72428	730	17
1346	0	2228	6	1200000	6.07918	264	14
1347	0	3347	9	930000	5.96848	257	15
1348	1	310	0	1100000	6.04139	1452	30
1349	1	1577	4	24000	4.38021	351	15
1350	1	882	2	2500000	6.39794	797	44
1351	1	3525	9	33000	4.51851	330	17
1352	1	2547	6	750000	5.87506	299	11
1353	1	728	1	2700000	6.43136	596	9
1355	1	4307	11	18000	4.25527	119	9
1357	1	3201	8	33000	4.51851	243	28
1358	1	2863	7	11000	4.04139	309	20
1360	0	580	1	900000	5.95424	1284	19
1361	0	780	2	8000	3.90309	308	9
1363	0	3859	10	250000	5.39794	79	14
1364	1	1242	3	2000000	6.30103	976	16
1365	1	3860	10	530000	5.72428	386	12
1366	1	541	1	1600000	6.20412	404	26
1367	0	172	0	550000	5.74036	381	33
1370	1	112	0	5600000	6.74819	293	12
1371	0	375	1	5900000	6.77085	319	8
1372	1	811	2	3100000	6.49136	290	28
1373	1	1132	3	890000	5.94939	458	23
1374	0	265	0	170000	5.23045	1837	17
1375	1	98	0	3200000	6.50515	435	17
1376	0	899	2	110000	5.04139	1729	19
1377	0	2191	6	170000	5.23045	28	3
1378	0	2922	8	380000	5.57978	167	12
1381	1	212	0	11000000	7.04139	1000	27
1383	1	3048	8	1300	3.11394
1384	1	2154	5	260000	5.41497	504	31
1385	0	2503	6	130000	5.11394	229	14
1386	0	3739	10	80000	4.90309	217	24
1387	1	217	0	5400000	6.73239	800	26
1388	1	2367	6	700000	5.8451	131	14
1389	1	431	1	3200000	6.50515	631	27
1390	1	3099	8	62000	4.79239	216	6
1391	1	2529	6	1100000	6.04139	133	18
1392	0	4045	11	140000	5.14613	352	12
1393	0	4001	10	250000	5.39794	473	18
1395	1	503	1	740000	5.86923	750	29
1396	1	382	1	3300000	6.51851	228	11
1397	0	3370	9	150000	5.17609	370	17
1399	1	2663	7	580000	5.76343	445	15
1400	1	3572	9	120000	5.07918	347	20
1403	1	1550	4	360000	5.5563	604	20
1405	1	433	1	1400000	6.14613	155	2
1406	1	4788	13	38000	4.57978	372	12
1408	1	279	0	3800000	6.57978	1182	19
1409	0	1638	4	690000	5.83885	743	21
1410	1	3201	8	130000	5.11394	246	20
1411	1	725	1	2700000	6.43136	989	21
1412	1	3803	10	110000	5.04139	164	12
1413	0	1903	5	3900000	6.59106	126	6
1414	0	798	2	1200000	6.07918
1415	0	3841	10	350000	5.54407	326	27
1416	0	428	1	23000	4.36173	1836	33
1417	0	42	0	110000	5.04139	1364	44
1418	1	1267	3	170000	5.23045	763	18
1419	1	279	0	1200000	6.07918	666	14
1420	1	4250	11	8400	3.92428	243	26
1421	0	2365	6	1000000	6	744	24
1422	1	294	0	5000000	6.69897	111	13
1423	0	4513	12	5400	3.73239	628	24
1424	1	3677	10	300000	5.47712	312	19
1425	0	1457	3	350000	5.54407	76	1
1426	1	188	0	290000	5.4624	1446	30
1427	1	125	0	210000	5.32222	1180	17
1428	1	3533	9	61000	4.78533	325	18
1429	1	2982	8	610000	5.78533	313	23
1430	1	2640	7	150000	5.17609	171	26
1431	0	139	0	20000000	7.30103	1336	20
1433	0	91	0	15000000	7.17609	1009	27
1434	1	521	1	330000	5.51851	1411	18
1435	0	3011	8	250000	5.39794	145	21
1436	1	105	0	8500000	6.92942	415	19
1437	1	1488	4	560000	5.74819	710	15
1438	1	3501	9	75000	4.87506	323	17
1439	1	46	0	320000	5.50515	1392	20
1440	1	958	2	190000	5.27875
1441	0	779	2	11000	4.04139	8
1442	0	214	0	20000000	7.30103	2142	49
1444	1	3353	9	5300	3.72428	167	14
1445	1	4958	13	210000	5.32222	355	18
1446	1	633	1	1100000	6.04139	874	19
1447	0	109	0	18000000	7.25527	630	47
1448	0	2742	7	29000	4.4624	304	12
1449	1	1035	2	1900000	6.27875	737	36
1450	0	3039	8	230000	5.36173	285
1451	0	2648	7	89000	4.94939	41	19
1452	1	87	0	2000000	6.30103	2545	48
1453	0	180	0	2900000	6.4624	1590	34
1455	1	4725	12	260000	5.41497	275	17
1456	1	2673	7	230000	5.36173	321	18
1458	0	2900	7	5900	3.77085	328	23
1459	1	907	2	2500000	6.39794	326	13
1460	1	2361	6	11600000	7.06446	305	12
1461	0	73	0	1100000	6.04139	714	14
1462	0	304	0	4300000	6.63347	387	15
1463	0	822	2	2200000	6.34242	1510	32
1466	1	1385	3	1500000	6.17609	616	13
1467	1	2253	6	9300	3.96848	314	24
1468	1	534	1	750000	5.87506	1382	17
1469	0	1414	3	10000	4	803	15
1470	1	127	0	740	2.86923	171	42
1471	1	2074	5	2000000	6.30103	280	11
1473	1	352	0	2400000	6.38021	2139	22
1476	0	4597	12	120000	5.07918	268	23
1479	0	4358	11	65000	4.81291	241	10
1481	1	205	0	7600000	6.88081	522	23
1483	1	1857	5	5900	3.77085	217	8
1484	0	314	0	1300000	6.11394	718	11
1485	1	847	2	130000	5.11394	1774	24
1487	0	3988	10	2100000	6.32222	200	17
1488	1	105	0	950000	5.97772	1803	5
1489	0	3707	10	40000	4.60206	272	13
1490	0	371	1	19374	4.28722	2333	22
1491	1	199	0	640000	5.80618	1620	25
1492	1	379	1	2000000	6.30103	3893	46
1493	0	1361	3	4840	3.68485	331	13
1494	0	3534	9	2598	3.41464	235	14
1495	0	5036	13	20000	4.30103	325	14
1497	0	117	0	8732	3.94111	1323	57
1498	0	166	0	4500000	6.65321	2009	23
1499	0	348	0	526148	5.72111	2177	20
1500	0	3352	9	19000	4.27875	221	14
1501	0	2667	7	46000	4.66276	420	24
1502	0	1702	4	3488	3.54258	573	20
1503	0	2314	6	1500000	6.17609	373	21
1504	1	2202	6	120000	5.07918	827	19
1505	1	3052	8	369653	5.56779	347	8
1506	1	4957	13	3500	3.54407	336	17
1507	1	1069	2	1200000	6.07918	1425	33
1508	0	1456	3	59379	4.77363	261	18
1509	0	119	0	56715	4.7537	2012	37
1510	0	2958	8	12922	4.11133	350	20
1512	1	2490	6	150000	5.17609	279	14
1513	0	857	2	248000	5.39445	416	8
1516	1	3486	9	44000	4.64345	352	22
1517	1	3428	9	60000	4.77815	107	9
1519	0	1634	4	281	2.44871	646	20
1520	0	18	0	435	2.63849	2045	30
1521	0	108	0	459609	5.66239	1792	38
1522	1	1317	3	1900	3.27875	937	28
1523	1	334	0	370000	5.5682	1366	23
1525	0	499	1	531692	5.72566	1280	25
1526	1	2746	7	21431	4.33104	635	30
1527	0	2118	5	210000	5.32222	218	7
1530	0	1731	4	2345	3.37014	406	22
1532	1	284	0	723931	5.8597	642	14
1533	1	4927	13	360000	5.5563	56
1534	0	4418	12	520000	5.716	126	6
1535	1	144	0	7300000	6.86332	261	19
1536	0	187	0	1700000	6.23045	732	25
1537	1	908	2	2700000	6.43136	493	13
1538	0	112	0	7800000	6.89209	1043	30
1539	0	2179	5	28000	4.44716	580	24
1540	1	1398	3	30052	4.47787	285	9
1541	1	3772	10	672	2.82737	7	1
1542	1	1472	4	77651	4.89015	338	18
1543	1	984	2	122774	5.08911	289	14
1544	0	287	0	20000000	7.30103	924	10
1545	1	237	0	1600000	6.20412	1677	23
1546	1	1129	3	2143	3.33102	787	15
1547	1	34	0	380486	5.58034	1500	27
1548	1	1860	5	650000	5.81291	293	5
1549	0	4905	13	50717	4.70515	24	6
1550	0	1480	4	63584	4.80335	444	14
1551	0	3287	9	229560	5.3609	53	5
1552	1	671	1	639834	5.80607	702	21
1553	1	2798	7	3008838	6.4784	2
1556	0	3169	8	368000	5.56585	44	1
1557	1	274	0	7538995	6.87731	729	22
1558	1	999	2	47568	4.67731	37	3
1559	0	487	1	88000	4.94448	1358	27
1560	1	130	0	7696064	6.88627	637	50
1561	1	1904	5	82081	4.91424	918	29
1562	0	2882	7	6195	3.79204	74
1564	0	1040	2	678533	5.83157	171	14
1565	1	2095	5	141906	5.152	167	16
1566	0	1160	3	201000	5.3032	727	26
1567	0	3595	9	554240	5.7437	2
1568	0	1934	5	190811	5.2806	145	5
1571	0	738	2	667000	5.82413	640	27
1572	1	117	0	7100000	6.85126	381	12
1574	0	2637	7	500000	5.69897	170
1576	1	88	0	10000000	7	1614	43
1577	0	3742	10	51972	4.71577	270	11
1579	0	273	0	1360000	6.13354	764	16
1581	0	218	0	10000000	7	484	29
1583	0	2676	7	2900000	6.4624	4	1
1585	0	374	1	84500	4.92686	1185	30
1586	1	2665	7	222000	5.34635	181	13
1587	1	2090	5	9007941	6.95463	100	9
1588	0	2858	7	363423	5.56041	78	6
1589	1	3914	10	254136	5.40507	180	8
1590	1	526	1	184900	5.26694	332	17
1591	0	1120	3	554236	5.74369	284	19
1592	0	4380	11	65892	4.81883	286	34
1593	1	2499	6	967771	5.98577	279	15
1594	0	3795	10	1438	3.15776	263	9
1595	0	3027	8	67116	4.82683	793	23
1596	1	4393	12	2600	3.41497	238	10
1597	0	1216	3	68000	4.83251	439	22
1598	1	2159	5	95700	4.98091	557	21
1599	1	1531	4	534000	5.72754	421	14
1600	0	2024	5	527245	5.72201	151	5
1601	0	2266	6	16500	4.21748	301	12
1602	0	2784	7	10989	4.04096	577	15
1603	0	274	0	257424	5.41065	1354
1604	0	173	0	280000	5.44716	94	24
1605	1	154	0	8583811	6.93368	1919	7
1606	1	1797	4	80000	4.90309	420	12
1607	1	3150	8	1690000	6.22789	359	7
1608	1	1910	5	32800	4.51587	713	27
1609	1	98	0	492000	5.69197	961	21
1610	0	2729	7	233700	5.36866	303	13
1611	0	499	1	1805998	6.25672	153	5
1612	0	1811	4	83000	4.91908	548	22
1613	0	1247	3	55000	4.74036	418	10
1614	0	2713	7	42600	4.62941	242	24
1616	0	73	0	10000000	7	2164	20
1618	0	1651	4	95619	4.98054	608	12
1619	0	2461	6	146000	5.16435	163	7
1620	1	1638	4	524000	5.71933	381	30
1621	1	4311	11	67700	4.83059	149	10
1622	1	2025	5	64694	4.81086	239	9
1623	1	159	0	10000000	7	1548	35
1624	1	3261	8	195000	5.29003	49	2
1625	0	710	1	370000	5.5682	329	8
1626	0	1513	4	194937	5.28989	550	15
1629	0	2717	7	116923	5.0679	88
1630	0	295	0	1460000	6.16435	960	18
1631	0	3732	10	547000	5.73799	432	17
1632	0	4047	11	149670	5.17513	37	6
1633	0	2529	6	9513	3.97832	660	17
1634	1	1195	3	896000	5.95231	345	16
1637	0	218	0	2698000	6.43104	372	48
1638	1	212	0	2900000	6.4624	93	6
1639	0	1460	3	509000	5.70672	587	16
1640	1	3846	10	56630	4.75305	178	18
1642	0	385	1	9522604	6.97876	557	20
1643	0	112	0	5100000	6.70757	486	24
1646	1	2596	7	572400	5.7577	40	3
1647	1	913	2	38587	4.58644	625	16
1648	0	5088	13	5503	3.7406	152	20
1651	0	687	1	1000000	6	288	18
1652	0	910	2	680000	5.83251	429	25
1653	1	196	0	75800000	7.87967	865	20
1656	0	85	0	5673214	6.75383	811	31
1657	1	3526	9	108900	5.03703	330	18
1660	1	358	0	208341	5.31877	1026	30
1661	1	3532	9	71000	4.85126	301	16
1662	1	4384	12	10824	4.03439	239	14
1664	1	2933	8	191000	5.28103	231	15
1666	0	862	2	80000	4.90309	619	28
1668	1	3974	10	385783	5.58634	466	15
1669	1	775	2	1444385	6.15968	737	16
1670	1	3901	10	34064	4.5323	260	12
1671	0	890	2	424195	5.62757	1143	10
1672	0	737	2	2140000	6.33041	1013	23
1673	0	3668	10	10200	4.0086	301	19
1674	0	156	0	3400000	6.53148	714	26
1675	1	4126	11	4625	3.66511	332	30
1676	1	179	0	2300000	6.36173	1588	21
1677	0	2574	7	101788	5.0077	291	16
1678	1	522	1	636	2.80346	445	7
1679	0	3753	10	26504	4.42331	288	22
1680	1	31	0	986	2.99388	4189	59
1683	1	7	0	3618	3.55847	617	21
1684	1	2430	6	2107	3.32366	806	17
1685	1	2862	7	209446	5.32107	386	9
1686	1	1457	3	18600	4.26951	581	15
1687	0	138	0	52400	4.71933	1953	34
1688	0	3073	8	336057	5.52641	176	6
1689	0	3958	10	95400	4.97955	15	1
1690	1	1420	3	65853	4.81858	604	20
1691	0	3818	10	86780	4.93842	164	4
1693	1	4395	12	182488	5.26123	421	28
1694	0	3212	8	930000	5.96848	186	5
1695	0	993	2	572000	5.7574	648	23
1696	0	4232	11	7405	3.86953	98	15
1697	1	2212	6	349	2.54283		26
1698	0	392	1	1145919	6.05915	1059	30
1699	0	286	0	660800	5.82007	2564	29
1700	1	742	2	396500	5.59824	490	22
1701	1	559	1	6800000	6.83251	1724	28
1702	1	3229	8	87571	4.94236	619	19
1704	1	295	0	65590	4.81684	1162	25
1705	0	3804	10	53700	4.72997	315	18
1706	1	126	0	740808	5.86971	346	15
1707	0	3822	10	67000	4.82607	482	22
1710	0	85	0	3369211	6.52753	1040	48
1712	0	791	2	772623	5.88797	974	17
1713	1	1407	3	320012	5.50517	245	6
1714	0	163	0	128000	5.10721	1445	35
1716	0	2977	8	325000	5.51188	12	1
1718	1	227	0	17555	4.2444	772	17
1719	0	47	0	3537415	6.54869	1521	33
1720	1	408	1	4330616	6.63655	3038	36
1721	1	1687	4	413332	5.6163	561	24
1722	0	997	2	145662	5.16335	483	21
1723	1	1065	2	507680	5.70559	745	16
1724	1	598	1	5913	3.77181	364	17
1726	0	1336	3	464000	5.66652	268	13
1727	1	5096	13	7746	3.88908	652	20
1728	1	144	0	908900	5.95852	509	14
1730	0	2271	6	37764	4.57708	194	19
1731	0	2466	6	2300000	6.36173	177	13
1732	1	2804	7	301740	5.47963	26	2
1734	0	2895	7	53589	4.72908	287	19
1735	0	1624	4	1000000	6	395	15
1736	1	819	2	67900	4.83187	605	19
1737	0	2621	7	2300	3.36173	254	20
1738	0	52	0	448469	5.65173	186	14
1739	0	68	0	2983229	6.47469	885	28
1740	0	2976	8	61500	4.78888	309	15
1743	1	184	0	3400000	6.53148	1567	27
1744	1	101	0	3596010	6.55582	1083	40
1745	1	63	0	1000000	6	399	11
1746	0	34	0	562973	5.75049	2830	50
1748	0	1260	3	57744	4.76151	209	5
1749	0	123	0	10000000	7	129	4
1750	1	4978	13	19200	4.2833	303	23
1752	1	1216	3	2900000	6.4624	504	14
1753	1	2597	7	176000	5.24551	1066	28
1754	0	211	0	9593807	6.98199	393	20
1755	1	101	0	453871	5.65693	1026	17
1756	0	222	0	9500000	6.97772	137	8.9
1758	0	628	1	749421	5.87473	1206	18
1759	1	2757	7	72000	4.85733	330	15
1761	0	1675	4	321120	5.50667	457	10
1762	0	3989	10	116000	5.06446	332	19
1763	1	3772	10	63200	4.80072	217	16
1764	1	88	0	2303415	6.36237	1227	32
1765	0	419	1	5686442	6.75484	789	11
1766	1	126	0	1695203	6.22922	728	24
1767	1	922	2	140000	5.14613	877	19
1769	1	167	0	564500	5.75166	1204	31
1771	0	3678	10	14015	4.14659	402	14
1773	1	4074	11	6899696	6.83883	24	2
1774	0	2440	6	182107	5.26033	17	4
1775	0	1353	3	789288	5.89724	65	7
1776	0	2148	5	73400	4.8657	287	10
1778	0	622	1	336460	5.52693	1099	10
1780	1	698	1	100410	5.00178	668	18
1781	1	126	0	300000	5.47712	2882	31
1782	1	837	2	128659	5.10944	406	12
1784	0	1651	4	53331	4.72698	575	21
1785	1	90	0	1126852	6.05187	633	17
1786	1	3085	8	13500	4.13033	158	6
1787	0	3246	8	6621	3.82092	281	25
1788	0	2110	5	29700	4.47276	179	14
1790	0	664	1	2427	3.38507	1670	32
1791	1	141	0	338820	5.52997	1835	31
1792	1	1569	4	302023	5.48004	277	32
1793	0	550	1	595579	5.77494	917	25
1794	0	322	0	26400	4.4216	2210	20
1795	1	3270	8	55700	4.74586	258	16
1796	1	1343	3	165000	5.21748	710	25
1797	0	492	1	1623478	6.21045	1154	13
1799	0	105	0	2766422	6.44192	2336	24
1801	1	3621	9	6060	3.78247	190	13
1802	0	3999	10	222000	5.34635	171	15
1804	0	1041	2	306817	5.48688	1307	38
1805	1	2915	7	69877	4.84433	481	28
1806	1	5028	13	96101	4.98273	330	7
1808	1	4126	11	15000	4.17609	900	15
1809	1	1724	4	57700	4.76118	262	10
1811	0	2819	7	57600	4.76042	242	15
1812	0	2582	7	349189	5.54306	47	6
1816	1	5051	13	64842	4.81186		27
1817	0	4107	11	71803	4.85614	336	17
1818	1	374	1	480000	5.68124	1557	25
1820	1	138	0	10000000	7	31	4
1823	0	603	1	111700	5.04805	206	6
1824	0	837	2	233008	5.36737	343	17
1826	1	122	0	6200000	6.79239	331	8
1827	0	559	1	1270135	6.10385	359	14
1828	0	2397	6	41539	4.61846	22	2
1829	0	4709	12	458922	5.66174	28	2
1831	0	453	1	13600	4.13354	1589	41
1832	0	1152	3	134684	5.12932	815	15
1833	1	4538	12	36500	4.56229	221	13
1840	1	4194	11	1957978	6.29181	137	10
1841	1	66	0	280000	5.44716	1208	45
1842	0	156	0	701167	5.84582	1799	40
1844	1	1738	4	112000	5.04922	390	10
1847	1	1738	4	934000	5.97035	315	14
1849	0	4667	12	48780	4.68824	191	15
1850	1	424	1	7969681	6.90144	422	8
1852	0	3886	10	19471	4.28939	342	10
1853	0	2503	6	160000	5.20412	960	23
1857	0	4213	11	603449	5.78064	144	14
1859	1	727	1	78801	4.89653	1653	34
1860	0	2125	5	1098172	6.04067	236	19
1861	1	3656	10	19000	4.27875	335	20
1862	0	68	0	3864000	6.58704	1418	32
1866	1	371	1	3700000	6.5682	291	6
1869	1	3353	9	201520	5.30432	340	18
1870	0	3456	9	134153	5.1276	5	1
1871	0	25	0	1070000	6.02938	1678	44
1875	0	143	0	470800	5.67284	3046	44
1876	0	4224	11	153000	5.18469	227	12
1877	1	140	0	2550000	6.40654	1347	29
1878	0	103	0	330000	5.51851	1250	25
1879	1	425	1	1430000	6.15534	744	14
1882	0	108	0	105555	5.02348	768	21
1885	1	87	0	1680000	6.22531	3113	33
1886	1	123	0	10000000	7	49	4
1887	0	75	0	869000	5.93902	1900	30
1888	1	1297	3	168340	5.22619	325	15
1889	1	4076	11	372790	5.57146	73	8
1890	0	1631	4	147800	5.16967	1300	12
1891	0	4065	11	3091	3.4901	339	18
1894	1	322	0	91197	4.95998	1547	37
1895	1	1050	2	5576	3.74632	401	11
1896	0	342	0	10000000	7	901	18
1897	1	1422	3	11654373	7.06649	869	14
1899	1	4907	13	55899	4.7474	325	18
1902	0	1338	3	133000	5.12385	608	18
1908	1	3271	8	115787	5.06366	15	2
1911	0	2406	6	376800	5.57611	17	1
1915	1	3426	9	2379	3.37639	331	21
1916	1	4571	12	22536	4.35288	345	13
1923	1	1238	3	225537	5.35322	1349	22
1924	0	4538	12	65249	4.81457	151	14
1925	1	1336	3	115000	5.0607	414	25
1931	0	3367	9	59000	4.77085	58	3
1962	1	511	1	595700	5.77503	2261	35
1982	1	194	0	2800000	6.44716		36

## Sheet: n=222
ID	Sex	Age_D	Age_Y	VL	VL_log	CD4_n	CD4_p
6	1	2772	7	47000	4.6721	364	4
24	0	1957	5	559000	5.74741	680	12
26	0	2187	5	7750000	6.8893	561	19
28	0	1835	5	750000	5.87506	627	13
29	0	2841	7	8290	3.91855	361	8
31	1	1943	5	750000	5.87506	608	13
38	0	3609	9	624000	5.79518	394
46	0	3481	9	684000	5.83506	631	15
53	1	2357	6	652000	5.81425	541	10
84	1	2067	5	26000	4.41497	538	11
86	0	1925	5	570000	5.75587	866	10
87	0	2650	7	1200000	6.07918	510
94	0	3736	10	52000	4.716	660	12
99	1	3543	9	160000	5.20412	662
105	0	2453	6	35000	4.54407	435	15
108	0	2971	8	320000	5.50515	528	13
115	0	2352	6	350000	5.54407	357	12
117	1	2066	5	88000	4.94448	500	8
122	1	2678	7	92000	4.96379	767	15
135	0	2768	7	10000	4	389	10
144	1	2122	5	39000	4.59106	620	14
148	1	2474	6	210000	5.32222	463
149	1	2073	5	1100000	6.04139	371	8
156	1	4320	11	45000	4.65321	461
157	0	4178	11	380000	5.57978	460
158	1	3194	8	140000	5.14613	604	10
169	0	2074	5	14000	4.14613	923	10
179	1	2959	8	170000	5.23045	463
182	1	493	1	660000	5.81954	1799	25
183	1	1857	5	420000	5.62325	407	8
187	1	2352	6	93000	4.96848	357	16
205	1	2392	6	58000	4.76343	519	16
212	1	3457	9	150000	5.17609	447
215	1	2658	7	53000	4.72428	512	10
225	1	1865	5	19000	4.27875	787	9
232	1	2527	6	130000	5.11394	932	12
243	1	1213	3	18000	4.25527	1026	25
246	1	2059	5	310000	5.49136	495	14
255	1	2390	6	14000	4.14613	355	14
262	0	385	1	450000	5.65321	329	27
272	1	3086	8	1600000	6.20412	631	20
275	0	3319	9	16000	4.20412	363
279	1	2617	7	83000	4.91908	358
285	1	3922	10	22000	4.34242	441	11
286	1	2688	7	232000	5.36549	955	25
288	1	3705	10	1700	3.23045	894
292	0	3098	8	17000	4.23045	944	14
302	0	2023	5	74000	4.86923	350
303	0	3302	9	120000	5.07918	442	13
309	1	3324	9	36000	4.5563	457	11
312	1	374	1	130000	5.11394	1080	27
316	1	2508	6	510000	5.70757	451	12
318	1	2347	6	42000	4.62325	512
340	0	1888	5	130000	5.11394	607	13
353	1	2703	7	12000	4.07918	1282	23
359	1	2233	6	3000	3.47712	359	14
362	0	2497	6	16000	4.20412	520	11
364	1	546	1	1900000	6.27875	1494	33
392	0	365	1	250000	5.39794	986	26
397	1	3163	8	47000	4.6721	370	10
424	0	2331	6	29000	4.4624	527	12
434	0	2594	7	390000	5.59106	1229	22
441	1	3688	10	1400	3.14613	488	13
443	1	2427	6	3900	3.59106	469
448	1	741	2	22000	4.34242	1203	26
458	0	598	1	20000	4.30103	1728	49
470	1	3460	9	460000	5.66276	364
471	0	1990	5	56000	4.74819	691	13
472	1	2441	6	72000	4.85733	659
484	1	3012	8	27000	4.43136	577	17
488	1	1977	5	84000	4.92428	705	15
515	0	489	1	960000	5.98227	1332	28
520	1	3586	9	9300	3.96848	397	14
528	0	3318	9	62000	4.79239	361	14
530	0	2953	8	650	2.81291	401	12
536	1	3689	10	130000	5.11394	366	18
539	0	2737	7	6800	3.83251	682	12
544	0	3381	9	56000	4.74819	557	9
549	0	2313	6	73000	4.86332	360	12
552	0	4038	11	6300	3.79934	525	15
570	0	2875	7	6700	3.82607	364	13
595	1	4072	11	6300	3.79934	903	33
620	1	2743	7	81000	4.90849	353	19
627	1	1428	3	5500	3.74036	1491	38
637	1	2434	6	450000	5.65321	404	14
638	0	2888	7	27000	4.43136	511
674	0	2288	6	140000	5.14613	553	26
678	1	1938	5	550000	5.74036	663	23
713	1	717	1	2300000	6.36173	699	26
764	1	1776	4	43000	4.63347	455	31
782	0	2915	7	70000	4.8451	474	29
796	0	4554	12	69000	4.83885	382	19
800	0	2283	6	17000	4.23045	376	4
833	0	4826	13	31000	4.49136	837	8
847	0	3853	10	20700	4.31597	687
881	0	795	2	40000	4.60206	751	25
887	1	481	1	1200000	6.07918	582	34
893	1	1425	3	140000	5.14613	401	30
898	1	4364	11	480000	5.68124	416
901	1	380	1	620000	5.79239	1422	36
926	1	2855	7	110000	5.04139	426	10
938	0	2211	6	180000	5.25527	508	22
939	1	1833	5	42000	4.62325	387	15
942	1	3211	8	120000	5.07918	610	14
944	0	2844	7	4400	3.64345	621	29
946	1	1880	5	660000	5.81954	439	9
958	1	2452	6	11000	4.04139	411
967	0	2835	7	25000	4.39794	425	12
970	0	3481	9	1000000	6	517	18
979	1	462	1	18000	4.25527	2437	59
982	0	2228	6	45000	4.65321	932	11
984	0	3514	9	22000	4.34242	382	13
990	0	2568	7	31000	4.49136	858	21
998	1	2857	7	11000	4.04139	652	18
1004	0	2359	6	19000	4.27875	572	19
1010	1	3167	8	190	2.27875	862	44
1021	1	2140	5	53000	4.72428	481	16
1051	1	2132	5	160000	5.20412	479
1069	1	3181	8	220000	5.34242	364	22
1074	1	589	1	480000	5.68124	474	36
1076	1	3460	9	790000	5.89763	823	27
1086	1	2052	5	28000	4.44716	364	18
1091	1	2176	5	41000	4.61278	925	22
1108	1	976	2	2300000	6.36173	752	27
1113	1	3832	10	300000	5.47712	441	10
1115	0	2853	7	2000	3.30103	553	18
1123	1	2766	7	43000	4.63347	526	23
1124	1	1216	3	21000	4.32222	117	28
1125	0	474	1	1200000	6.07918	589	51
1130	0	3591	9	61000	4.78533	416	14
1133	0	3293	9	3000000	6.47712	531	19
1151	1	3653	10	21000	4.32222	350	18
1154	0	2887	7	9000	3.95424	433	13
1155	1	374	1	2200000	6.34242	672	36
1160	0	1551	4	180000	5.25527	1142	25
1180	1	371	1	350000	5.54407	429	38
1182	0	2121	5	1000000	6	1998	22
1201	1	2382	6	44000	4.64345	351	25
1203	0	4008	10	2000	3.30103	426	16
1205	1	3603	9	160000	5.20412	356	13
1226	1	2862	7	25000	4.39794	443	16
1227	0	798	2	13000	4.11394	736	28
1245	1	377	1	1580000	6.19866	2632	41
1273	1	2520	6	1300000	6.11394	818	4
1276	0	2878	7	127	2.1038	758	33
1285	1	3145	8	630000	5.79934	725	19
1291	1	902	2	1300	3.11394	1104	25
1297	1	472	1	1400000	6.14613	1135	31
1303	0	2255	6	180000	5.25527	450	22
1322	0	2837	7	12000	4.07918	764	27
1324	1	1877	5	5300000	6.72428	603	18
1335	0	2918	7	1100000	6.04139	374	21
1343	0	1127	3	72000	4.85733	1403	27
1350	1	882	2	2500000	6.39794	797	44
1365	1	3860	10	530000	5.72428	386	12
1366	1	541	1	1600000	6.20412	404	26
1372	1	811	2	3100000	6.49136	290	28
1384	1	2154	5	260000	5.41497	504	31
1389	1	431	1	3200000	6.50515	631	27
1392	0	4045	11	140000	5.14613	352	12
1393	0	4001	10	250000	5.39794	473	18
1395	1	503	1	740000	5.86923	750	29
1397	0	3370	9	150000	5.17609	370	17
1399	1	2663	7	580000	5.76343	445	15
1406	1	4788	13	38000	4.57978	372	12
1416	0	428	1	23000	4.36173	1836	33
1421	0	2365	6	1000000	6	744	24
1423	0	4513	12	5400	3.73239	628	24
1445	1	4958	13	210000	5.32222	355	18
1449	1	1035	2	1900000	6.27875	737	36
1463	0	822	2	2200000	6.34242	1510	32
1492	1	379	1	2000000	6.30103	3893	46
1501	0	2667	7	46000	4.66276	420	24
1503	0	2314	6	1500000	6.17609	373	21
1504	1	2202	6	120000	5.07918	827	19
1507	1	1069	2	1200000	6.07918	1425	33
1510	0	2958	8	12922	4.11133	350	20
1516	1	3486	9	44000	4.64345	352	22
1522	1	1317	3	1900	3.27875	937	28
1525	0	499	1	531692	5.72566	1280	25
1526	1	2746	7	21431	4.33104	635	30
1539	0	2179	5	28000	4.44716	580	24
1559	0	487	1	88000	4.94448	1358	27
1561	1	1904	5	82081	4.91424	918	29
1566	0	1160	3	201000	5.3032	727	26
1571	0	738	2	667000	5.82413	640	27
1585	0	374	1	84500	4.92686	1185	30
1595	0	3027	8	67116	4.82683	793	23
1598	1	2159	5	95700	4.98091	557	21
1602	0	2784	7	10989	4.04096	577	15
1607	1	3150	8	1690000	6.22789	359	7
1608	1	1910	5	32800	4.51587	713	27
1620	1	1638	4	524000	5.71933	381	30
1631	0	3732	10	547000	5.73799	432	17
1633	0	2529	6	9513	3.97832	660	17
1652	0	910	2	680000	5.83251	429	25
1666	0	862	2	80000	4.90309	619	28
1668	1	3974	10	385783	5.58634	466	15
1684	1	2430	6	2107	3.32366	806	17
1685	1	2862	7	209446	5.32107	386	9
1693	1	4395	12	182488	5.26123	421	28
1698	0	392	1	1145919	6.05915	1059	30
1701	1	559	1	6800000	6.83251	1724	28
1702	1	3229	8	87571	4.94236	619	19
1707	0	3822	10	67000	4.82607	482	22
1720	1	408	1	4330616	6.63655	3038	36
1727	1	5096	13	7746	3.88908	652	20
1753	1	2597	7	176000	5.24551	1066	28
1771	0	3678	10	14015	4.14659	402	14
1790	0	664	1	2427	3.38507	1670	32
1792	1	1569	4	302023	5.48004	277	32
1793	0	550	1	595579	5.77494	917	25
1796	1	1343	3	165000	5.21748	710	25
1804	0	1041	2	306817	5.48688	1307	38
1805	1	2915	7	69877	4.84433	481	28
1808	1	4126	11	15000	4.17609	900	15
1818	1	374	1	480000	5.68124	1557	25
1831	0	453	1	13600	4.13354	1589	41
1853	0	2503	6	160000	5.20412	960	23
1859	1	727	1	78801	4.89653	1653	34
1925	1	1336	3	115000	5.0607	414	25
1962	1	511	1	595700	5.77503	2261	35

## Sheet: n=56
ID	Sex	Age_D	Age_Y	VL	VL_log	CD4_n	CD4_p
12	0	1373	3	533000	5.72673	131
42	0	2132	5	750000	5.87506		7
51	1	493	1	261000	5.41664	292
60	0	1176	3	421000	5.62428	229
124	0	962	2	1100000	6.04139	700
143	0	396	1	1600000	6.20412	983
153	0	533	1	900000	5.95424	13
161	0	373	1	3000000	6.47712	764
230	0	1312	3	39000	4.59106	69
248	1	960	2	280000	5.44716	1159
254	1	1565	4	26000	4.41497	1503
304	0	1526	4	44000	4.64345	92
361	0	779	2	3000000	6.47712	368
372	0	369	1	920000	5.96379	316
401	1	912	2	960000	5.98227	966
402	0	1603	4	52000	4.716	464
404	1	857	2	34000	4.53148	353
412	0	1220	3	48000	4.68124	440
416	1	526	1	3000000	6.47712	708
438	0	989	2	27000	4.43136	558
446	1	628	1	2400000	6.38021	164
451	0	540	1	130000	5.11394	158
459	0	519	1	150000	5.17609	1550
463	1	148	0	2900000	6.4624	3169
464	1	809	2	23000	4.36173	412
479	1	1702	4	4500	3.65321	191
489	0	2563	7	27000	4.43136		16
507	0	492	1	670000	5.82607	400
548	0	484	1	220000	5.34242	14
559	0	3595	9	89000	4.94939
563	0	963	2	210000	5.32222	705
603	0	805	2	2000000	6.30103	460
735	0	1711	4	71000	4.85126
741	0	1155	3	190000	5.27875	495
744	0	640	1	2400000	6.38021	575
754	1	823	2	6000	3.77815	383
755	0	904	2	980000	5.99123	165
784	1	456	1	3000000	6.47712	579
792	1	708	1	140000	5.14613	381
799	1	458	1	1700000	6.23045	338
866	1	1133	3	12000	4.07918	212
894	0	668	1	1600000	6.20412	571
905	0	543	1	1400000	6.14613	467
931	1	426	1	150000	5.17609	143
1088	1	4698	12	401000	5.60314
1177	1	4499	12	2700	3.43136		29
1213	1	281	0	18000	4.25527	184	9
1223	0	1632	4	190	2.27875
1264	1	3432	9	24000	4.38021
1383	1	3048	8	1300	3.11394
1414	0	798	2	1200000	6.07918
1440	1	958	2	190000	5.27875
1697	1	2212	6	349	2.54283		26
1816	1	5051	13	64842	4.81186		27
1897	1	1422	3	11654373	7.06649	869	14
1902	0	1338	3	133000	5.12385	608	18

## Sheet: n=1353
ID	Sex	Age_D	Age_Y	VL	VL_log	CD4_n	CD4_p	Age_GRP	VL50_intro	VL50_intro_DUR	VL_GRP	F_up_DUR	Death
1	1	2546	6	750000	5.87506	52	3	2	0	3	1	3	1
2	1	3762	10	597000	5.77597	1	1	2	1	12	1	108	0
3	0	1451	3	664000	5.82217	6	6	1	1	18	1	111	0
4	1	2120	5	391000	5.59218	74	1	2	1	12	1	111	0
5	1	3260	8	155000	5.19033	156		2	1	18	1	66	0
7	0	2250	6	190000	5.27875	42	4	2	1	84	1	102	0
8	0	2849	7	234000	5.36922	57		2	0	18	1	18	0
9	0	3210	8	750000	5.87506	169		2	1	9	1	108	0
10	1	4257	11	117000	5.06819	60	5	2	1	9	1	30	1
11	1	1363	3	750000	5.87506	347	10	1	1	18	1	105	0
13	0	3700	10	750000	5.87506	4		2	1	12	1	72	0
14	1	1299	3	439000	5.64246	429	9	1	0	6	1	6	1
15	0	1419	3	365000	5.56229	116	9	1	1	12	1	108	0
16	0	2894	7	750000	5.87506	75		2	1	6	1	102	0
17	1	1985	5	257000	5.40993	339	9	2	1	12	1	108	0
18	1	2155	5	403000	5.60531	24	1	2	1	6	1	108	0
19	0	2688	7	24400	4.38739	336		2	1	9	0	75	0
20	0	677	1	750000	5.87506	266	4	1	1	18	1	108	0
21	1	2650	7	388000	5.58883	69	3	2	1	51	1	102	0
22	0	2696	7	750000	5.87506	26	3	2	1	24	1	111	0
23	1	2289	6	32000	4.50515	274	12	2	1	36	0	114	0
25	0	1359	3	750000	5.87506	298	12	1	1	12	1	105	0
27	1	651	1	750000	5.87506	158	11	1	1	15	1	102	0
30	1	2404	6	750000	5.87506	95	12	2	1	15	1	105	0
32	1	978	2	750000	5.87506	237	3	1	1	6	1	96	0
33	1	2183	5	750000	5.87506	308	8	2	1	6	1	105	0
34	0	3093	8	35000	4.54407	7	1	2	0	18	0	18	1
35	1	1311	3	750000	5.87506	290	8	1	1	12	1	102	0
36	0	4467	12	54300	4.7348	227		2	1	3	0	60	0
37	0	1280	3	519000	5.71517	426	8	1	1	60	1	63	0
39	0	1219	3	750000	5.87506	1704	6	1	1	12	1	117	0
40	0	1423	3	119000	5.07555	302	10	1	1	3	1	99	0
41	1	3876	10	93700	4.97174	216	11	2	1	6	0	69	0
43	0	1719	4	750000	5.87506	227	9	1	1	12	1	105	0
44	0	2309	6	124000	5.09342	307	10	2	1	6	1	99	0
47	1	986	2	750000	5.87506	132	10	1	1	15	1	123	0
48	1	1041	2	234000	5.36922	1070	12	1	1	3	1	102	0
49	1	1383	3	750000	5.87506	513	6	1	1	12	1	102	0
50	1	1191	3	750000	5.87506	176	8	1	1	6	1	96	0
52	1	815	2	142000	5.15229	31	5	1	0	6	1	6	1
54	0	2741	7	750000	5.87506	267	10	2	1	18	1	90	0
56	1	4133	11	67600	4.82995	172		2	1	3	0	99	0
57	0	846	2	319000	5.50379	680	14	1	1	18	1	99	0
58	1	4018	11	196000	5.29226	15	3	2	0	6	1	6	1
59	0	810	2	750000	5.87506	98	2	1	1	27	1	99	0
61	0	154	0	550000	5.74036	229	9	0	1	51	1	90	0
62	0	534	1	750000	5.87506	639	13	1	1	6	1	75	0
63	1	1271	3	710000	5.85126	879	8	1	1	12	1	99	0
64	0	2477	6	84000	4.92428	32	9	2	0	6	0	6	1
65	1	2192	6	175000	5.24304	33		2	0	6	1	6	1
68	0	244	0	1900000	6.27875	382	20	0	0	6	2	6	1
69	0	605	1	630000	5.79934	187	6	1	1	18	1	90	0
70	1	1451	3	750000	5.87506	846	22	1	1	6	1	96	0
71	0	3780	10	3000000	6.47712	27		2	1	6	2	90	0
72	1	1328	3	194000	5.2878	266	7	1	1	9	1	96	0
73	1	1366	3	750000	5.87506	635	11	1	1	48	1	105	0
74	0	829	2	2600000	6.41497	311	9	1	1	18	2	99	0
75	1	833	2	3000000	6.47712	652	13	1	1	24	2	90	0
76	0	2340	6	210000	5.32222	229	4	2	1	6	1	90	0
77	1	2122	5	3000000	6.47712	1	1	2	1	6	2	84	0
79	0	2650	7	1100000	6.04139	78	3	2	1	6	2	90	0
80	1	2393	6	320000	5.50515	304		2	1	6	1	12	0
81	0	1308	3	860000	5.9345	370	11	1	1	6	1	93	0
82	0	2064	5	780000	5.89209	342	11	2	1	6	1	102	0
85	1	4453	12	7300	3.86332	238		2	1	6	0	63	0
88	1	473	1	340000	5.53148	906	10	1	1	6	1	99	0
90	0	2829	7	95300	4.97909	62	2	2	1	6	0	36	0
91	0	722	1	25	1.39794	689	19	1	1	3	0	99	0
92	0	309	0	410000	5.61278	661		0	1	6	1	99	0
93	0	1319	3	63000	4.79934	615	16	1	1	6	0	84	0
95	0	737	2	2000000	6.30103	348	11	1	1	18	2	90	0
96	1	3364	9	41000	4.61278	94	15	2	1	6	0	87	0
97	0	91	0	1500000	6.17609	820		0	1	18	2	54	0
98	0	1872	5	2000000	6.30103	82		2	1	30	2	42	0
100	0	1362	3	29000	4.4624	474	13	1	1	6	0	93	0
101	0	1963	5	35000	4.54407	300	15	2	1	6	0	90	0
102	1	225	0	3000000	6.47712	104	10	0	0	6	2	6	1
103	1	3995	10	32000	4.50515	16	1	2	1	6	0	105	0
104	1	2243	6	190000	5.27875	106		2	1	6	1	18	0
106	0	479	1	650000	5.81291	45	3.25	1	1	21	1	105	0
107	1	2939	8	38000	4.57978	4	0.2	2	0	6	0	6	1
109	1	795	2	1600000	6.20412	1054	13	1	1	12	2	96	0
110	0	4480	12	24000	4.38021	6	0.3	2	0	6	0	6	1
111	0	895	2	7500000	6.87506	589	11	1	1	12	2	84	0
112	0	1427	3	250000	5.39794	258	7	1	1	6	1	90	0
113	0	1782	4	170000	5.23045	349	8	1	1	6	1	96	0
114	0	4914	13	1400000	6.14613	85	5	2	0	6	2	6	1
116	1	3876	10	80000	4.90309	64	9	2	1	6	0	78	0
118	1	1263	3	73000	4.86332	568	14	1	1	6	0	75	0
119	1	2954	8	34000	4.53148	188	5	2	1	6	0	93	0
120	1	598	1	503000	5.70157	225	7	1	0	87	1	87	0
121	0	2373	6	180000	5.25527	112	5	2	1	42	1	87	0
123	0	1294	3	410000	5.61278	407	13	1	1	6	1	99	0
126	1	1084	2	656000	5.8169	444	11	1	1	6	1	96	0
127	0	2828	7	100000	5	306	6	2	1	9	1	105	0
128	1	1315	3	38000	4.57978	949	10	1	1	6	0	96	0
129	1	293	0	270000	5.43136	106	5	0	1	18	1	96	0
130	0	2398	6	300000	5.47712	3		2	1	6	1	30	0
131	0	3473	9	160000	5.20412	20		2	1	21	1	45	0
132	1	502	1	500000	5.69897	55	7	1	1	84	1	93	0
133	1	454	1	560000	5.74819	972	11	1	0	18	1	18	1
134	0	2075	5	140000	5.14613	5	0.4	2	1	6	1	99	0
136	0	3262	8	160000	5.20412	273	11	2	1	6	1	102	0
137	1	1578	4	750000	5.87506	747	15	1	1	18	1	87	0
139	1	2414	6	3000000	6.47712	192		2	1	6	2	42	0
141	0	829	2	1600000	6.20412	800	11	1	1	6	2	84	0
142	0	1556	4	93000	4.96848	478	11	1	1	6	0	96	0
145	1	2255	6	170000	5.23045	282		2	1	6	1	18	0
150	0	823	2	430000	5.63347	289	10	1	1	21	1	84	0
151	1	4707	12	5700	3.75587	99		2	1	6	0	48	0
152	1	316	0	1300000	6.11394	534	15	0	0	6	2	6	1
154	0	1563	4	830000	5.91908	519	12	1	0	45	1	48	0
155	0	2242	6	460000	5.66276	140	7	2	1	6	1	24	0
159	0	2212	6	510000	5.70757	177		2	1	6	1	12	0
160	0	1155	3	2800000	6.44716	258	8	1	1	12	2	87	0
162	0	687	1	2000000	6.30103	607	13	1	1	12	2	27	0
163	1	505	1	250000	5.39794	620	7	1	1	15	1	99	0
164	0	1539	4	88000	4.94448	16	2	1	1	6	0	90	0
165	1	220	0	1400000	6.14613	1153	18	0	1	12	2	72	0
166	0	1607	4	53000	4.72428	527	11	1	1	9	0	78	0
167	0	785	2	560000	5.74819	762	13	1	1	6	1	81	0
168	0	3811	10	42000	4.62325	181		2	1	6	0	51	0
170	1	3152	8	15000	4.17609	253	11	2	1	6	0	63	0
171	0	364	0	180000	5.25527	888	12	0	1	6	1	84	0
173	0	544	1	3000000	6.47712	900	6	1	1	12	2	96	0
174	0	3739	10	73000	4.86332	12	1	2	1	6	0	84	1
175	0	3208	8	64000	4.80618	305	15	2	1	6	0	87	0
177	0	1039	2	88000	4.94448	538	12	1	0	18	0	24	0
178	0	1425	3	2900	3.4624	337	13	1	1	6	0	84	0
180	1	143	0	260000	5.41497	1048	28	0	1	6	1	90	0
181	0	418	1	260000	5.41497	708	17	1	1	12	1	90	0
185	1	381	1	680000	5.83251	1243	15	1	1	15	1	72	0
188	1	2352	6	80000	4.90309	341	11	2	1	6	0	84	0
189	1	3377	9	29000	4.4624	310	34	2	0	6	0	6	1
192	1	155	0	3000000	6.47712	21	4	0	0	6	2	6	1
193	1	3020	8	28000	4.44716	212	12	2	1	6	0	90	0
194	1	4903	13	32000	4.50515	81		2	1	9	0	24	0
195	1	653	1	500000	5.69897	681	10	1	1	15	1	75	0
196	1	240	0	232000	4.61278	17	16	0	0	6	0	6	1
197	1	189	0	12000	6.47712	13		0	0	6	2	6	1
198	0	1145	3	920000	4.72428	760	14	1	1	6	0	84	0
199	1	559	1	167000	6.32222	1029	18	1	1	6	2	84	0
200	0	2570	7	368000	4.90309	346	16	2	1	6	0	90	0
201	0	440	1	1800000	6.25527	69	2	1	1	18	2	96	0
202	0	713	1	840000	5.92428	829	16	1	1	45	1	48	0
203	0	308	0	160000	5.20412	525	13	0	1	6	1	78	0
204	1	215	0	1300000	6.11394	1681	21	0	1	6	2	84	0
207	0	1323	3	29000	4.4624	1502	13	1	1	12	0	84	0
208	0	1523	4	31000	4.49136	326	13	1	1	6	0	87	0
209	1	243	0	2300000	6.36173	3217	20	0	1	6	2	93	0
210	0	2285	6	61000	4.78533	122		2	1	6	0	54	0
211	0	580	1	120000	5.07918	2545	12	1	1	12	1	87	0
213	1	1522	4	110000	5.04139	437	19	1	1	6	1	90	0
214	0	1592	4	100000	5	761	12	1	1	6	1	93	0
216	1	1265	3	38000	4.57978	639	11	1	1	6	0	84	0
217	0	994	2	300000	5.47712	447	13	1	1	6	1	54	0
219	0	2794	7	150000	5.17609	156	5	2	0	6	1	6	1
220	1	815	2	63000	4.79934	99	2	1	1	18	0	30	0
223	0	3985	10	250000	5.39794	9	4	2	1	18	1	78	0
224	0	466	1	260000	5.41497	600	14	1	1	6	1	78	0
226	0	4104	11	120000	5.07918	189	5	2	0	72	1	72	1
227	1	319	0	330000	5.51851	36	1	0	1	12	1	84	0
228	0	678	1	870000	5.93952	1019	16	1	1	9	1	93	0
229	1	524	1	42000	4.62325	623	5	1	0	6	0	12	0
231	1	3653	10	360000	5.5563	252	9	2	1	6	1	60	0
233	1	2133	5	69000	4.83885	329	7	2	1	12	0	93	0
234	1	1015	2	60000	4.77815	709	11	1	1	9	0	93	0
235	0	1617	4	29000	4.4624	599	10	1	1	6	0	78	0
236	0	294	0	1100000	6.04139	795	21	0	1	15	2	93	0
237	0	2275	6	610000	5.78533	327	3	2	1	6	1	90	0
238	0	288	0	1100000	6.04139	527	12	0	0	84	2	84	0
239	1	545	1	275000	5.43933	612	18	1	1	12	1	18	0
240	0	292	0	1300000	6.11394	1322	40	0	1	15	2	90	0
241	0	241	0	21000	4.32222	1164	11	0	1	6	0	90	0
242	0	4311	11	100000	5	212	8	2	1	6	1	93	0
244	0	3634	9	45000	4.65321	162		2	1	6	0	39	0
245	1	1563	4	890000	5.94939	640	8	1	1	6	1	84	0
247	0	943	2	2700000	6.43136	380	10	1	1	18	2	81	0
249	0	1823	4	190000	5.27875	338	9	1	1	39	1	78	0
250	1	387	1	3000000	6.47712	987	8	1	1	6	2	90	0
251	1	320	0	480000	5.68124	1099	26	0	1	21	1	54	0
252	0	334	0	87000	4.93952	296	10	0	0	6	0	6	1
253	0	130	0	3000000	6.47712	858	18	0	1	6	2	54	0
256	1	841	2	95000	4.97772	313	7	1	1	6	0	21	0
257	1	1572	4	580000	5.76343	477	11	1	1	3	1	81	0
258	1	2841	7	300	2.47712	255	12	2	1	6	0	93	0
259	0	2304	6	200000	5.30103	292	7	2	1	42	1	99	0
260	0	1854	5	34000	4.53148	14	1	2	1	6	0	90	0
261	0	527	1	3000000	6.47712	111	1	1	1	27	2	81	0
263	0	107	0	1300000	6.11394	1177	25	0	1	6	2	90	0
264	1	1081	2	700000	5.8451	446	11	1	1	6	1	87	0
265	0	1350	3	94000	4.97313	466	10	1	1	6	0	12	1
266	1	439	1	1100000	6.04139	876	18	1	1	6	2	81	0
267	1	377	1	420000	5.62325	1707	12	1	1	24	1	93	0
268	1	2874	7	240000	5.38021	300		2	0	6	1	6	0
270	0	3058	8	220000	5.34242	47	16	2	1	24	1	90	0
271	0	519	1	1300000	6.11394	626	3	1	1	6	2	84	0
273	0	1073	2	1300000	6.11394	795	13	1	1	9	2	87	0
274	0	1435	3	590000	5.77085	17	6	1	1	78	1	90	0
276	0	1197	3	81000	4.90849	678	9	1	0	78	0	78	0
277	1	2092	5	40000	4.60206	209		2	1	6	0	87	0
278	1	2585	7	310000	5.49136	66	2.8	2	1	9	1	81	0
280	0	2689	7	910000	5.95904	289		2	1	6	1	12	0
281	1	3091	8	290000	5.4624	121		2	1	6	1	12	0
282	1	2644	7	22000	4.34242	332	8	2	1	6	0	63	0
283	1	3663	10	1500000	6.17609	160		2	1	3	2	39	0
284	1	199	0	83000	4.91908	474	20	0	0	6	0	6	1
287	0	2326	6	68000	4.83251	4		2	1	6	0	15	1
290	0	255	0	1500000	6.17609	2355	25	0	1	9	2	90	0
291	1	3663	10	91000	4.95904	155	4	2	1	6	0	12	0
293	0	270	0	160000	5.20412	583	13	0	1	6	1	84	0
294	0	3770	10	130000	5.11394	166		2	1	27	1	42	0
295	0	199	0	2000000	6.30103	834		0	0	6	2	6	0
296	0	1414	3	1100000	6.04139	489	15	1	1	3	2	84	0
297	1	677	1	39000	4.59106	423	11	1	1	3	0	78	0
298	0	3291	9	140000	5.14613	3	0.4	2	0	6	1	6	1
299	0	1351	3	500000	5.69897	510	12	1	1	6	1	78	0
301	1	1082	2	640000	5.80618	851	12	1	1	6	1	87	0
305	0	155	0	56000	4.74819	1051	12	0	1	21	0	90	0
306	0	214	0	3000000	6.47712	265	3	0	1	6	2	78	0
307	1	989	2	750000	5.87506	1099	13	1	0	6	1	6	1
308	0	2743	7	320	2.50515	228	12	2	1	6	0	75	0
310	0	1860	5	180000	5.25527	101	5	2	1	6	1	12	0
311	0	628	1	3000000	6.47712	566	7	1	1	12	2	87	0
313	0	201	0	3600000	6.5563	213	9	0	0	6	2	6	1
314	0	2317	6	1100000	6.04139	178	5	2	1	18	2	30	1
315	0	2119	5	310000	5.49136	317	11	2	1	63	1	84	0
317	1	93	0	96000	4.98227	236	13	0	1	18	0	78	0
319	1	137	0	2000000	6.30103	239	8	0	0	78	2	78	0
320	0	1077	2	680000	5.83251	267	9	1	0	6	1	6	1
321	0	3814	10	130000	5.11394	12		2	1	6	1	18	1
322	1	1915	5	380000	5.57978	51		2	1	6	1	12	0
324	0	3351	9	21000	4.32222	256		2	1	6	0	12	0
325	0	2859	7	130000	5.11394	298		2	1	6	1	27	0
326	1	2366	6	61000	4.78533	184		2	1	12	0	27	0
328	1	3634	9	190000	5.27875	143		2	0	6	1	6	0
331	1	1455	3	28000	4.44716	327	9	1	1	6	0	48	0
332	0	3247	8	200000	5.30103	9	8	2	1	3	1	78	0
333	0	1556	4	770000	5.88649	228	9	1	0	6	1	6	1
334	0	3829	10	210000	5.32222	13	2	2	1	9	1	60	0
335	0	3788	10	340000	5.53148	155		2	1	6	1	36	0
336	0	1172	3	390000	5.59106	670	13	1	1	15	1	81	0
337	0	715	1	1000000	6	972	14	1	0	6	2	6	1
338	0	168	0	890000	5.94939	379	9	0	0	93	1	93	0
339	0	532	1	2500000	6.39794	386	7	1	0	24	2	24	1
341	0	2136	5	230000	5.36173	313	9	2	1	6	1	90	0
342	0	3418	9	49000	4.6902	140	12	2	1	15	0	24	0
343	0	233	0	3000000	6.47712	284	13	0	1	6	2	75	0
344	0	3617	9	14000	4.14613	6	6	2	1	6	0	12	0
345	0	1056	2	12000	4.07918		14	1	1	6	0	78	0
346	1	476	1	2400000	6.38021	144	16	1	0	6	2	6	1
347	1	3094	8	23000	4.36173	258	13	2	1	6	0	84	0
348	1	2424	6	81000	4.90849	188		2	1	9	0	15	1
349	1	1818	4	80000	4.90309	236	11	1	0	24	0	24	0
350	1	814	2	910000	5.95904	52	3	1	0	39	1	45	0
351	0	196	0	1500000	6.17609	718	15	0	1	24	2	84	0
352	1	558	1	160000	5.20412	1389	14	1	1	6	1	72	0
354	0	539	1	3000000	6.47712	674	4	1	0	6	2	6	0
355	1	1646	4	140000	5.14613	66	3	1	1	6	1	78	0
356	0	3577	9	170000	5.23045	35		2	1	6	1	18	0
360	0	3527	9	76000	4.88081	4	1	2	1	24	0	84	0
363	0	179	0	3000000	6.47712	473	13	0	0	21	2	24	0
365	1	227	0	2000000	6.30103	584	12	0	0	6	2	6	0
366	1	1769	4	16000	4.20412	483	10	1	1	12	0	84	0
367	0	278	0	3000000	6.47712	1655		0	1	6	2	54	0
369	0	1050	2	210000	5.32222	920	5	1	1	12	1	69	0
370	1	1076	2	56000	4.74819	950	13	1	1	6	0	81	0
371	0	3467	9	250000	5.39794	211	8	2	1	6	1	78	0
373	0	3694	10	30000	4.47712	144	11	2	1	6	0	81	0
374	1	156	0	1700000	6.23045	1861	20	0	1	6	2	78	0
375	1	641	1	950000	5.97772	866	18	1	1	12	1	72	0
376	1	3037	8	3000000	6.47712	5	0.4	2	1	6	2	75	0
377	0	282	0	84000	4.92428	1023	13	0	1	39	0	84	0
378	0	162	0	640000	5.80618	1034	20	0	1	18	1	21	0
379	1	309	0	71000	4.85126	740	16	0	0	6	0	6	1
380	1	3857	10	5000	3.69897	171	8	2	1	6	0	72	0
382	0	3303	9	330000	5.51851	3	1	2	1	9	1	75	0
383	0	987	2	3000000	6.47712	286	6	1	1	6	2	81	0
384	1	774	2	1000000	6	133	6	1	1	24	2	75	0
385	1	3299	9	60000	4.77815	111	9	2	0	6	0	6	0
386	0	3045	8	73000	4.86332	220	12	2	1	12	0	81	0
387	0	3745	10	210000	5.32222	130	68	2	0	6	1	6	1
388	0	644	1	3000000	6.47712	1313	20	1	0	12	2	18	0
389	1	485	1	1600000	6.20412	176	7	1	1	24	2	81	0
390	1	1770	4	170000	5.23045	752	15	1	1	6	1	84	0
391	0	194	0	940000	5.97313	394	31	0	1	15	1	87	0
393	0	161	0	30000	4.47712	1099	8	0	1	6	0	69	0
394	1	3467	9	17000	4.23045	165	7	2	1	6	0	78	0
395	0	852	2	210000	5.32222	421	7	1	1	9	1	84	0
396	0	3454	9	66000	4.81954	56	3	2	1	6	0	54	0
398	1	3320	9	470000	5.6721	127	10	2	1	6	1	75	0
399	0	504	1	72000	4.85733	906	14	1	0	6	0	6	1
403	0	2806	7	17000	4.23045	257		2	0	6	0	12	0
405	0	4211	11	55000	4.74036	84		2	1	6	0	12	0
408	0	233	0	3000000	6.47712	714	13	0	1	6	2	75	0
409	0	1090	2	67000	4.82607	1175	13	1	1	9	0	90	0
410	0	236	0	3000000	6.47712	980	17	0	1	57	2	87	0
411	0	1023	2	32000	4.50515	53	1	1	1	9	0	84	0
413	0	374	1	860000	5.9345	930	19	1	1	6	1	60	0
414	0	1592	4	330000	5.51851	439	16	1	1	9	1	78	0
417	1	1899	5	310000	5.49136	219	11	2	1	18	1	84	0
418	1	2376	6	77000	4.88649	66	4	2	1	6	0	60	0
419	1	2438	6	300000	5.47712	169	13	2	1	6	1	78	0
420	1	2629	7	46000	4.66276	21		2	0	6	0	6	0
421	0	280	0	1100000	6.04139	633	24	0	1	33	2	60	0
422	0	1072	2	2200000	6.34242	117	6	1	1	18	2	96	0
423	1	3323	9	160000	5.20412	38	3	2	1	6	1	84	0
425	0	352	0	1600000	6.20412	1935	20	0	1	36	2	96	0
426	0	219	0	3000000	6.47712	1297	23	0	1	27	2	84	0
427	0	3159	8	250000	5.39794	345	17	2	1	6	1	66	0
428	1	287	0	1700000	6.23045	445	12	0	0	9	2	9	1
429	0	869	2	1700	3.23045	15	2	1	0	6	0	6	1
430	0	232	0	170000	5.23045	2459	17	0	1	6	1	81	0
431	1	412	1	550000	5.74036	24	4	1	0	6	1	6	1
433	1	1409	3	510000	5.70757	571	18	1	1	9	1	81	0
435	1	201	0	270000	5.43136	67	3	0	1	6	1	72	0
436	0	2316	6	51000	4.70757	6	1	2	0	6	0	6	1
437	0	395	1	110000	5.04139	507	8	1	0	6	1	6	1
439	0	216	0	1300000	6.11394	624	20	0	0	6	2	6	0
440	0	72	0	690000	5.83885	1004	41	0	1	51	1	84	0
442	1	78	0	3000000	6.47712	304		0	1	12	2	36	0
444	0	1632	4	30000	4.47712	259	11	1	1	6	0	72	0
445	1	3511	9	28000	4.44716	14	1	2	1	6	0	78	0
447	1	2762	7	6900	3.83885	5	1	2	1	6	0	60	0
449	0	108	0	580000	5.76343	733	20	0	1	12	1	72	0
450	1	73	0	3000000	6.47712	33		0	0	6	2	6	1
452	0	358	0	160000	5.20412	145	9	0	1	12	1	81	0
453	0	1807	4	110000	5.04139	282	24	1	1	57	1	75	0
454	1	2408	6	13000	4.11394	187	8	2	1	6	0	66	0
455	1	1060	2	44000	4.64345	223	12	1	1	12	0	72	0
456	1	2736	7	340000	5.53148	197	6	2	1	6	1	36	0
457	1	436	1	490000	5.6902	64	4	1	0	6	1	6	1
460	1	1993	5	20000	4.30103	225	6	2	1	6	0	75	0
461	1	1750	4	350000	5.54407	333	13	1	1	6	1	78	0
462	1	2538	6	25	1.39794	9	0.3	2	1	3	0	75	0
465	0	3363	9	120000	5.07918	328	14	2	1	6	1	66	0
466	1	629	1	300000	5.47712	362	18	1	1	15	1	75	0
467	1	1012	2	2600000	6.41497	95	19	1	1	3	2	78	0
468	1	150	0	3000000	6.47712	142		0	1	12	2	60	0
469	1	1082	2	160000	5.20412	834	13.9	1	1	6	1	81	0
473	0	1676	4	13000	4.11394	278	12	1	1	6	0	84	0
476	1	123	0	930000	5.96848	968	19	0	0	6	1	6	1
477	0	255	0	750000	5.87506	80	6	0	1	15	1	84	0
478	1	3573	9	28000	4.44716	154	8	2	1	12	0	66	0
480	0	4152	11	700	2.8451	4	0.4	2	0	6	0	6	1
481	0	2663	7	270000	5.43136	146		2	1	6	1	33	0
482	1	3649	9	570000	5.75587	168	7	2	0	6	1	6	1
483	0	1697	4	5800	3.76343	360	8	1	1	6	0	51	0
485	0	572	1	1900000	6.27875	1051	16	1	1	57	2	81	0
486	1	281	0	3000000	6.47712	2132		0	1	12	2	24	0
487	0	1007	2	1300000	6.11394	738	19	1	1	6	2	60	0
490	1	355	0	2900000	6.4624	1916		0	0	6	2	6	0
491	0	212	0	140000	5.14613	1268	29	0	1	9	1	75	0
492	0	67	0	120000	5.07918	1481	21	0	1	6	1	63	0
493	0	788	2	1400000	6.14613	474	16	1	1	36	2	78	0
494	1	1648	4	19000	4.27875	2	0.3	1	1	6	0	63	0
495	0	274	0	3000000	6.47712	261	10	0	1	6	2	48	0
496	0	2989	8	92000	4.96379	102	5	2	1	6	0	84	0
497	1	619	1	114000	5.0569	515	17	1	1	6	1	72	0
498	0	402	1	770000	5.88649	988	7	1	1	15	1	54	0
500	1	110	0	3000000	6.47712	497	15	0	1	6	2	72	0
501	1	412	1	410000	5.61278	377	11	1	1	6	1	60	0
502	0	3783	10	110000	5.04139	20	1	2	1	27	1	78	0
503	0	1238	3	170000	5.23045	290	12	1	1	6	1	60	0
504	1	718	1	1400000	6.14613	493	6	1	1	12	2	78	0
505	1	184	0	680000	5.83251	1195	22	0	1	6	1	60	0
506	1	231	0	3000000	6.47712	1644	16	0	1	18	2	66	0
508	0	183	0	1800000	6.25527	183	2.58	0	1	6	2	21	0
509	0	722	1	91000	4.95904	1027	14	1	1	12	0	75	0
510	1	3588	9	450000	5.65321	199		2	1	12	1	30	0
511	1	583	1	750000	5.87506	569	14	1	1	15	1	72	0
512	0	1761	4	97000	4.98677	78	2	1	1	6	0	39	0
513	1	383	1	360	2.5563	650	13	1	1	12	0	57	0
516	0	2784	7	23000	4.36173	262	4	2	1	18	0	69	0
517	1	1456	3	360000	5.5563	280	13	1	1	6	1	75	0
519	0	356	0	120000	5.07918	1121	14	0	1	6	1	45	0
521	0	2540	6	520000	5.716	128	6	2	1	6	1	69	0
522	1	3165	8	200000	5.30103	26	2	2	1	6	1	75	0
523	0	224	0	580000	5.76343	104	13	0	0	72	1	72	0
524	0	589	1	160000	5.20412	1779	22	1	1	12	1	72	0
525	0	229	0	1200000	6.07918	610	13	0	1	12	2	72	0
526	0	4267	11	3100	3.49136	281		2	1	6	0	30	0
529	0	510	1	45000	4.65321	629	14	1	1	6	0	63	0
531	1	229	0	1300000	6.11394	1343	26	0	1	9	2	72	0
532	0	319	0	510000	5.70757	1770	16	0	1	6	1	60	0
533	0	2202	6	20000	4.30103	323	15	2	1	9	0	81	0
534	1	530	1	310000	5.49136	717	15	1	1	21	1	69	0
535	0	110	0	440000	5.64345	381	33	0	1	15	1	75	0
537	0	1488	4	290000	5.4624	254	9	1	1	12	1	75	0
538	0	3246	8	990000	5.99564	226	15	2	1	63	1	75	0
540	0	100	0	330000	5.51851	128	10	0	1	6	1	60	0
541	0	21	0	110000	5.04139	504		0	0	6	1	6	1
542	1	1242	3	76000	4.88081	895	10	1	1	6	0	60	0
543	0	1715	4	11000	4.04139	93	4	1	1	6	0	63	0
545	0	538	1	550000	5.74036	1067	13	1	1	18	1	69	0
546	0	931	2	220000	5.34242	625	17	1	1	6	1	63	0
547	1	209	0	1300000	6.11394	223	27	0	1	27	2	57	1
550	0	119	0	3000000	6.47712	1194	15	0	1	15	2	69	0
551	1	244	0	64000	4.80618	556	12	0	1	6	0	69	0
553	0	558	1	14000	4.14613	669	15	1	1	21	0	75	0
554	0	1016	2	1400000	6.14613	751	13	1	1	33	2	72	0
555	0	496	1	76000	4.88081	1409	15	1	1	6	0	48	0
556	0	274	0	1300000	6.11394	1169		0	1	12	2	30	0
557	0	1732	4	880000	5.94448	1619	15	1	1	12	1	72	0
558	1	731	2	85000	4.92942	979	13	1	1	12	0	60	0
560	1	2119	5	14000	4.14613	115	3	2	1	6	0	72	0
561	0	322	0	3000000	6.47712	1741		0	0	9	2	9	1
562	0	1715	4	540000	5.73239	194	10	1	1	48	1	72	0
564	1	1385	3	660000	5.81954	292	13	1	1	6	1	72	0
565	0	70	0	1330000	6.12385	1420	19	0	1	9	2	75	0
566	1	2239	6	430000	5.63347	221	7	2	1	6	1	60	0
567	1	1712	4	120000	5.07918	472	16	1	1	6	1	60	0
568	1	2981	8	710000	5.85126	5	2	2	0	6	1	6	0
569	0	2223	6	420000	5.62325	348	12	2	1	6	1	66	0
571	0	117	0	1400000	6.14613	1423	28	0	1	18	2	66	0
572	1	3126	8	16000	4.20412	155	9	2	1	6	0	69	0
573	1	1950	5	30000	4.47712	271	18	2	1	6	0	72	0
574	1	320	0	2000000	6.30103	757		0	1	6	2	42	0
575	1	1172	3	410000	5.61278	1096	12	1	0	6	1	6	1
576	0	1272	3	62000	4.79239	457	10	1	1	6	0	78	0
577	0	851	2	4700	3.6721	712	13	1	1	6	0	72	0
578	0	692	1	1400000	6.14613	771	11	1	1	12	2	72	0
579	0	321	0	3000000	6.47712	299	7	0	1	12	2	54	0
580	0	684	1	3000000	6.47712	1376	16	1	1	6	2	75	0
581	0	412	1	590000	5.77085	1257	14	1	0	6	1	6	1
582	0	805	2	1200000	6.07918	360	4	1	1	6	2	45	0
583	0	787	2	22000	4.34242	488	12	1	1	6	0	51	0
584	0	647	1	3000000	6.47712	922	12	1	1	12	2	69	0
586	1	571	1	1400000	6.14613	1864	23	1	0	6	2	6	1
587	1	662	1	600000	5.77815	329	11	1	1	18	1	48	0
588	0	104	0	530000	5.72428	2080		0	1	6	1	33	0
589	1	5096	13	74000	4.86923	193	12	2	1	6	0	63	0
590	1	173	0	2700000	6.43136	14	1	0	0	6	2	6	1
591	1	346	0	1300000	6.11394	2183	44	0	0	6	2	6	1
592	1	2371	6	9400	3.97313	235		2	0	6	0	6	1
593	1	140	0	3000000	6.47712	792	37	0	0	6	2	6	1
594	0	1092	2	43000	4.63347	266	14	1	1	6	0	72	0
596	0	2835	7	41000	4.61278	74	4	2	1	36	0	57	0
597	0	287	0	840000	5.92428	692	4	0	0	6	1	12	0
599	1	765	2	3000000	6.47712	34	1	1	1	9	2	57	0
600	1	2620	7	140000	5.14613	246	14	2	1	6	1	66	0
601	1	337	0	900000	5.95424	41	3	0	0	6	1	12	0
602	1	1027	2	3000000	6.47712	524	20	1	1	6	2	66	0
604	0	3728	10	140000	5.14613	162	9	2	1	6	1	60	0
605	0	703	1	3000000	6.47712	550	5	1	1	21	2	69	0
606	0	182	0	910000	5.95904	937	16	0	1	12	1	24	0
607	0	3980	10	5200	3.716	51	3	2	1	6	0	12	1
608	1	2387	6	790000	5.89763	136	7	2	1	6	1	66	0
609	1	254	0	3000000	6.47712	1424	14	0	0	15	2	21	0
610	0	2617	7	400000	5.60206	249	8	2	1	12	1	66	0
611	0	90	0	3000000	6.47712	1412		0	0	24	2	24	0
612	0	3894	10	460000	5.66276	32	1	2	1	6	1	42	0
613	1	149	0	620000	5.79239	943	17	0	1	6	1	57	0
614	0	318	0	3000000	6.47712	12	6	0	1	6	2	48	0
615	0	2804	7	1200	3.07918	79	14	2	1	9	0	72	0
616	0	1174	3	980000	5.99123	311	8	1	1	6	1	75	0
617	0	92	0	1500000	6.17609	1181	33	0	1	6	2	60	0
618	0	1463	4	2100000	6.32222	786	14	1	1	6	2	60	0
621	0	108	0	1200000	6.07918	560	23	0	0	6	2	6	1
622	0	482	1	1100000	6.04139	872	13	1	1	3	2	54	0
623	1	356	0	570000	5.75587	1082		0	0	6	1	6	0
624	1	192	0	1100000	6.04139	407		0	1	6	2	6	0
626	1	2789	7	63000	4.79934	300	9	2	1	6	0	66	0
628	0	304	0	1600000	6.20412	1169	18	0	1	6	2	42	0
629	0	302	0	2400000	6.38021	672	14	0	1	6	2	60	0
631	0	537	1	260000	5.41497	1230	23	1	1	24	1	57	0
632	0	3617	9	44000	4.64345	86	11	2	1	6	0	66	0
633	1	1002	2	31000	4.49136	362	17	1	1	6	0	66	0
634	1	3187	8	23000	4.36173	284	9	2	1	6	0	66	0
635	1	149	0	1500000	6.17609	1464	15	0	1	6	2	69	0
636	0	788	2	230	2.36173	504	12	1	0	6	0	6	1
639	1	1629	4	220000	5.34242	14	2	1	1	6	1	66	0
640	0	101	0	800000	5.90309	1297	23	0	1	6	1	57	0
642	0	242	0	3000000	6.47712	682	11	0	1	18	2	63	0
643	0	73	0	880000	5.94448	799	14	0	1	6	1	66	0
644	1	3296	9	48000	4.68124	41	8	2	0	54	0	54	0
646	0	126	0	430000	5.63347	975	20	0	1	6	1	63	0
647	0	852	2	130000	5.11394	331	6	1	1	54	1	66	0
648	0	1363	3	320000	5.50515	496	12	1	1	6	1	63	0
649	0	206	0	720000	5.85733	234	3	0	1	6	1	69	0
650	0	295	0	3000000	6.47712	112		0	0	6	2	6	0
651	0	109	0	3000000	6.47712	938		0	0	6	2	6	0
652	0	273	0	3000000	6.47712	503	11	0	1	6	2	75	0
654	0	4360	11	2100000	6.32222	19	9	2	1	6	2	63	0
655	0	1672	4	120000	5.07918	23	1	1	1	6	1	57	0
656	1	92	0	3000000	6.47712	223	32	0	0	6	2	6	1
657	0	1407	3	610000	5.78533	213	10	1	1	6	1	42	0
658	0	2265	6	7900	3.89763	116	17	2	1	6	0	60	0
659	1	163	0	2200000	6.34242	831	25	0	1	30	2	66	0
660	0	136	0	520000	5.716	565	31	0	0	6	1	6	1
661	1	2406	6	10000	4	45	4	2	1	6	0	66	0
662	1	1346	3	49000	4.6902	335	7	1	1	6	0	24	0
663	1	3372	9	22000	4.34242	87	5	2	1	9	0	66	0
664	0	829	2	390000	5.59106	647	7	1	1	12	1	24	0
665	0	4102	11	89000	4.94939	60		2	1	6	0	18	0
666	0	844	2	67000	4.82607	473	16	1	1	6	0	60	0
667	0	2341	6	360000	5.5563	124	7	2	1	9	1	69	0
668	0	253	0	110000	5.04139	909	19	0	0	6	1	6	1
669	0	108	0	1000000	6	2039	22	0	1	12	2	60	0
670	0	517	1	3000000	6.47712	475	20	1	0	21	2	24	0
671	0	141	0	210000	5.32222	1158	30	0	1	6	1	60	0
672	1	2732	7	700000	5.8451	174	19	2	1	9	1	45	0
673	0	2866	7	150000	5.17609	139	10	2	1	12	1	66	0
675	1	2331	6	110000	5.04139	113	5	2	1	6	1	63	0
676	0	170	0	220000	5.34242	303	11	0	1	12	1	30	0
679	1	209	0	3000000	6.47712	164	7	0	1	6	2	36	0
681	0	532	1	110000	5.04139	10	1	1	1	18	1	63	0
682	1	157	0	2000000	6.30103	30	2	0	1	6	2	45	0
683	0	122	0	3000000	6.47712	209		0	0	6	2	6	0
684	1	82	0	970000	5.98677	178	7	0	1	36	1	57	0
685	1	456	1	82000	4.91381	1534	22	1	0	6	0	6	1
686	1	85	0	210000	5.32222	2696	29	0	1	6	1	60	0
687	0	3701	10	320000	5.50515	26	4	2	1	54	1	66	0
688	0	2851	7	120000	5.07918	6	1	2	1	6	1	54	0
689	1	188	0	450000	5.65321	1083	24	0	1	6	1	57	0
690	0	342	0	3000000	6.47712	1455	12	0	0	60	2	60	0
691	0	99	0	110000	5.04139	1849	20	0	1	6	1	66	0
692	0	198	0	570000	5.75587	990	48	0	1	9	1	21	0
693	1	3722	10	560000	5.74819	259	11	2	1	3	1	54	0
694	0	270	0	3000000	6.47712	830	19	0	1	6	2	36	0
695	0	662	1	710	2.85126	644	9	1	0	6	0	6	0
696	1	156	0	31000	4.49136	206	10	0	1	6	0	57	0
698	1	435	1	3000000	6.47712	1129	20	1	0	6	2	6	1
699	0	3081	8	240000	5.38021	169	12	2	1	6	1	66	0
700	1	412	1	230000	5.36173	80	6	1	0	18	1	24	0
701	0	231	0	83000	4.91908	80	13	0	0	6	0	6	0
703	1	361	0	79000	4.89763	470	3	0	1	6	0	54	0
704	1	2781	7	150000	5.17609	71	5	2	1	9	1	60	0
705	0	101	0	400000	5.60206	2039	28	0	1	6	1	42	0
706	0	2257	6	230000	5.36173	235	11	2	1	6	1	24	0
707	0	281	0	1200000	6.07918	865		0	0	6	2	6	0
708	1	83	0	2000000	6.30103	2317	32	0	1	18	2	42	0
709	0	3412	9	76000	4.88081	115	4	2	1	3	0	51	0
710	1	99	0	2800000	6.44716	717	29	0	1	12	2	57	0
711	0	511	1	94000	4.97313	987	17	1	1	60	0	66	0
712	0	1969	5	390000	5.59106	198		2	1	12	1	18	0
714	0	84	0	300000	5.47712	307		0	0	6	1	6	1
715	1	175	0	90000	4.95424	1743	23	0	0	24	0	24	0
716	0	296	0	190000	5.27875	1173	16	0	1	9	1	60	0
717	0	160	0	1100000	6.04139	1551	23	0	0	6	2	6	1
719	0	73	0	250000	5.39794	235	7	0	1	6	1	57	0
721	0	207	0	3000000	6.47712	202	17	0	1	12	2	45	0
722	0	194	0	2900000	6.4624	1421	16	0	1	12	2	66	0
723	0	160	0	2600000	6.41497	1083	14	0	1	6	2	30	0
724	0	5026	13	28000	4.44716	95		2	1	12	0	48	0
725	1	86	0	1300000	6.11394	2632	27	0	1	6	2	63	0
726	0	249	0	41000	4.61278	927	20	0	1	9	0	27	0
727	1	2886	7	1000000	6	7	1	2	1	6	2	60	0
728	1	171	0	1300000	6.11394	204	7	0	0	6	2	6	1
729	1	494	1	3000000	6.47712	461	8	1	0	6	2	6	1
730	1	89	0	450000	5.65321	126	6	0	0	6	1	6	1
731	1	89	0	2100000	6.32222	1060	28	0	1	39	2	54	0
732	1	79	0	46000	4.66276	196	9	0	1	3	0	72	0
733	1	125	0	160000	5.20412	373		0	1	6	1	12	0
734	1	111	0	910000	5.95904	423	14	0	0	6	1	6	0
736	0	212	0	450000	5.65321	85	16	0	0	6	1	6	1
737	0	880	2	170000	5.23045	346	14	1	1	6	1	54	0
738	0	984	2	130000	5.11394	669	13	1	1	30	1	60	0
739	0	444	1	3500	3.54407	271	11	1	1	12	0	21	1
740	1	2593	7	240000	5.38021	118	5	2	1	6	1	57	0
742	0	2034	5	110000	5.04139	9		2	1	6	1	12	0
747	0	1841	5	7000	3.8451	165		2	0	6	0	6	0
748	0	1962	5	120000	5.07918	227		2	1	6	1	24	0
750	1	460	1	3000000	6.47712	1146	15	1	0	6	2	6	1
751	1	2663	7	180000	5.25527	84		2	1	6	1	18	0
752	0	3071	8	110000	5.04139	76		2	1	6	1	18	0
757	0	230	0	200000	5.30103	937	20	0	0	36	1	42	0
759	0	3920	10	29000	4.4624	166	4	2	1	42	0	72	0
760	0	1148	3	900000	5.95424	619	15	1	1	21	1	45	0
761	0	132	0	970000	5.98677	1235	19	0	1	6	1	39	0
762	1	276	0	3000000	6.47712	1032	20	0	1	6	2	36	0
763	1	2721	7	82000	4.91381	227	10	2	1	6	0	48	0
766	0	355	0	3000000	6.47712	1108	19	0	1	12	2	57	0
767	0	2291	6	8100	3.90849	84	15	2	1	18	0	78	0
768	1	168	0	630000	5.79934	422	17	0	0	6	1	6	1
769	0	2414	6	35000	4.54407	270		2	1	6	0	27	0
770	0	113	0	3000000	6.47712	851	16	0	1	6	2	60	0
771	1	0	0	170000	5.23045	882		0	0	6	1	6	1
773	0	520	1	3000000	6.47712	1525	13	1	1	48	2	60	0
774	0	1115	3	3000000	6.47712	500	23	1	1	30	2	60	0
775	1	5046	13	8700	3.93952	178		2	1	6	0	15	0
777	0	115	0	190000	5.27875	1766	29	0	0	3	1	3	0
778	0	799	2	1400000	6.14613	686	16	1	1	33	2	63	0
779	0	787	2	2800000	6.44716	225	9	1	1	3	2	57	0
780	1	355	0	3000000	6.47712	210		0	0	9	2	9	1
781	0	758	2	570000	5.75587	1306	20	1	1	3	1	57	0
783	1	996	2	410000	5.61278	579	13	1	1	6	1	60	0
785	0	641	1	180000	5.25527	268	5	1	1	15	1	57	0
786	0	641	1	180000	5.25527	497	15	1	0	42	1	48	0
789	0	117	0	2500000	6.39794	1309		0	1	12	2	18	0
790	0	855	2	110000	5.04139	302	17	1	1	12	1	30	0
793	1	254	0	430000	5.63347	1422	20	0	0	6	1	6	1
794	0	743	2	480000	5.68124	257	6	1	1	6	1	45	0
795	1	1677	4	16000	4.20412	227	11	1	1	6	0	45	0
797	0	218	0	450000	5.65321	274		0	0	6	1	6	0
798	0	204	0	250000	5.39794	1768		0	0	6	1	6	1
801	0	136	0	190000	5.27875	47	14	0	0	6	1	6	1
802	0	136	0	1500000	6.17609	1637	31	0	0	6	2	6	1
803	0	305	0	2200000	6.34242	1284		0	1	6	2	12	0
804	0	233	0	3000000	6.47712	895		0	0	6	2	6	0
805	1	2173	5	44000	4.64345	6	0.3	2	1	33	0	51	0
806	0	3143	8	220000	5.34242	24		2	1	6	1	18	0
808	1	629	1	1100000	6.04139	293	13	1	1	6	2	60	0
809	1	634	1	940000	5.97313	1327	18	1	0	48	1	54	0
810	0	472	1	200000	5.30103	1478	23	1	1	6	1	60	0
811	1	669	1	700000	5.8451	752	10	1	1	9	1	48	0
812	1	4439	12	30000	4.47712	143	15	2	1	9	0	54	0
813	0	2284	6	85000	4.92942	6	3	2	0	6	0	6	1
814	0	201	0	1100000	6.04139	477	20	0	1	27	2	45	0
815	1	359	0	2300000	6.36173	1190	18	0	0	27	2	27	0
817	0	303	0	250000	5.39794	382	16	0	1	3	1	57	0
818	0	332	0	290000	5.4624	406	27	0	1	6	1	57	0
819	0	788	2	450000	5.65321	466	18	1	1	27	1	57	0
820	0	4821	13	460000	5.66276	29	8	2	0	6	1	6	1
821	0	358	0	80000	4.90309	875	17	0	1	12	0	60	0
823	0	2814	7	90000	4.95424	289	4	2	1	6	0	60	0
824	1	70	0	340000	5.53148	556	11	0	0	27	1	27	1
825	0	153	0	180000	5.25527	668	32	0	1	9	1	57	0
826	0	320	0	3000000	6.47712	1654	15	0	1	6	2	54	0
827	0	714	1	250000	5.39794	486	16	1	1	45	1	57	0
828	0	2907	7	2000	3.30103	33	1	2	0	6	0	6	1
829	1	551	1	180000	5.25527	441	8	1	1	6	1	48	0
831	0	3357	9	23000	4.36173	314	23	2	1	21	0	57	0
835	0	1577	4	920000	5.96379	500	7	1	0	33	1	33	0
836	0	4766	13	24000	4.38021	88		2	1	6	0	12	0
837	1	3812	10	120000	5.07918	135	7	2	1	6	1	60	0
838	0	4254	11	2100	3.32222	108	13	2	1	6	0	45	0
839	1	296	0	490000	5.6902	614	15	0	1	6	1	57	0
840	1	1850	5	150000	5.17609	186		2	1	9	1	15	0
841	0	792	2	52000	4.716	271	7	1	0	54	0	54	0
842	1	750	2	510000	5.70757	796	20	1	1	12	1	57	0
843	1	343	0	63000	4.79934	734	41	0	1	6	0	57	0
844	0	2475	6	8100	3.90849	60	3	2	1	6	0	57	0
845	0	217	0	590000	5.77085	72	6	0	1	6	1	54	0
846	1	770	2	2200000	6.34242	1146	23	1	1	12	2	57	0
849	0	1323	3	78000	4.89209	509	14	1	1	6	0	57	0
850	0	80	0	3000000	6.47712	890	8	0	0	6	2	6	1
851	1	293	0	21000	4.32222	236	5	0	1	9	0	39	0
852	1	522	1	910000	5.95904	526	5	1	0	6	1	6	1
853	1	1241	3	150000	5.17609	609	8	1	1	6	1	60	0
854	0	700	1	370000	5.5682	410	11	1	1	6	1	30	0
855	0	1774	4	160000	5.20412	5	2	1	1	3	1	51	0
856	0	342	0	1600000	6.20412	365	9	0	0	6	2	6	1
857	1	987	2	82000	4.91381	267	14	1	0	18	0	18	1
858	0	150	0	3000000	6.47712	801	22	0	1	15	2	57	0
859	1	218	0	69000	4.83885	1044	32	0	1	18	0	45	0
860	1	1294	3	110000	5.04139	958	22	1	1	3	1	54	0
861	1	2946	8	3700	3.5682	144		2	1	6	0	9	0
862	0	2796	7	35000	4.54407	195	9	2	1	6	0	54	0
863	0	154	0	550000	5.74036	1166	14	0	1	6	1	60	0
864	0	62	0	390000	5.59106	704	30	0	0	6	1	6	0
865	1	669	1	7700	3.88649	8	1	1	1	6	0	60	0
867	1	354	0	1800000	6.25527	1295		0	1	6	2	12	0
868	1	1361	3	58000	4.76343	86	7	1	0	6	0	6	1
869	0	3185	8	16000	4.20412	30	2	2	1	6	0	54	0
870	1	505	1	16000	4.20412	393	20	1	1	6	0	54	0
871	0	501	1	290000	5.4624	582	3	1	1	12	1	42	0
873	1	191	0	3000000	6.47712	2579	20	0	1	12	2	54	0
874	1	206	0	1100000	6.04139	2378	34	0	1	18	2	57	0
875	1	2360	6	7300	3.86332	232	12	2	1	6	0	54	0
876	0	3142	8	61000	4.78533	165	6	2	1	6	0	12	0
877	0	1303	3	46000	4.66276	257	14	1	1	6	0	48	0
878	0	2303	6	96000	4.98227	110	11	2	1	6	0	48	0
879	1	2232	6	160000	5.20412	115	24	2	1	6	1	45	0
880	0	400	1	860000	5.9345	504	10	1	1	6	1	48	0
882	0	120	0	290000	5.4624	1229	15	0	1	12	1	54	0
883	0	175	0	3000000	6.47712	189		0	0	6	2	6	0
884	1	144	0	1800000	6.25527	39	6	0	1	36	2	60	0
885	0	135	0	2000000	6.30103	3208	38	0	1	12	2	18	0
886	0	1054	2	410000	5.61278	242	14	1	1	6	1	48	0
888	0	629	1	830000	5.91908	13	2	1	1	9	1	51	0
889	1	286	0	3300	3.51851	543	25	0	1	15	0	60	1
890	1	257	0	920000	5.96379	381	10	0	0	51	1	51	0
891	1	788	2	130000	5.11394	530	13	1	1	6	1	54	0
892	1	1231	3	180000	5.25527	190	13	1	1	15	1	57	0
895	0	65	0	81000	4.90849	437		0	1	6	0	12	0
896	1	702	1	1500000	6.17609	1202	23	1	1	6	2	63	0
897	0	3227	8	5300	3.72428	188	7	2	1	6	0	51	0
899	1	119	0	56000	4.74819	1260	23	0	0	27	0	33	0
900	1	3471	9	25000	4.39794	65	5	2	1	9	0	60	0
902	1	711	1	180000	5.25527	398	12	1	1	6	1	42	0
903	0	1471	4	250000	5.39794	24	1	1	1	6	1	24	0
904	1	87	0	140000	5.14613	901	17	0	1	21	1	57	0
906	0	2584	7	43000	4.63347	202	11	2	1	9	0	57	0
907	0	157	0	6200	3.79239	1233	33	0	1	3	0	15	0
908	1	273	0	1100000	6.04139	2544	24	0	1	12	2	57	0
909	0	151	0	3000000	6.47712	1045	44	0	1	6	2	54	0
910	1	175	0	320000	5.50515	1087	23	0	0	45	1	45	0
911	1	113	0	3000000	6.47712	459	33	0	0	12	2	12	0
912	0	2751	7	260000	5.41497	109	4	2	1	6	1	24	0
914	0	563	1	2100000	6.32222	511	15	1	0	45	2	45	0
915	1	3752	10	25000	4.39794	214	12	2	1	6	0	54	0
916	0	359	0	2200000	6.34242	863	25	0	0	6	2	6	1
917	1	3965	10	20000	4.30103	129	14	2	1	6	0	30	0
919	0	2522	6	45000	4.65321	337	11	2	1	6	0	42	0
920	0	1491	4	96000	4.98227	73	3	1	0	6	0	6	1
921	0	2615	7	66000	4.81954	147	12	2	1	6	0	42	0
922	0	342	0	1000000	6	1046	13	0	1	6	2	39	0
923	1	109	0	3000000	6.47712	1576	45	0	0	6	2	6	0
924	0	76	0	410000	5.61278	72	3	0	0	54	1	54	0
925	1	216	0	3000000	6.47712	725	19	0	1	12	2	12	0
927	0	1668	4	47000	4.6721	395	6	1	1	6	0	39	0
928	1	655	1	54000	4.73239	120	6	1	1	12	0	60	0
929	1	290	0	3000000	6.47712	257	10	0	1	6	2	54	0
930	0	1032	2	460000	5.66276	497	11	1	1	6	1	24	0
932	0	158	0	1000000	6	1058	12	0	0	6	2	6	0
933	0	109	0	1600000	6.20412	4148	37	0	1	6	2	33	0
934	1	81	0	330000	5.51851	815	19	0	1	9	1	27	0
935	0	3329	9	6700	3.82607	1	1	2	0	6	0	6	0
937	0	181	0	5400	3.73239	1344	33	0	1	12	0	45	0
941	0	531	1	500000	5.69897	741	24	1	0	48	1	48	0
943	1	138	0	700000	5.8451	1196	16	0	1	33	1	51	0
945	1	4100	11	73000	4.86332	49	2	2	1	15	0	45	0
947	0	543	1	3000000	6.47712	1402	13	1	1	12	2	18	1
948	0	2592	7	29000	4.4624	163	11	2	0	12	0	12	1
949	0	233	0	3000000	6.47712	237	19	0	0	48	2	54	0
950	0	1952	5	10000	4	125		2	1	6	0	6	0
951	0	752	2	280000	5.44716	795	6	1	1	9	1	39	0
952	1	3365	9	29000	4.4624	92	2	2	1	6	0	45	0
953	0	2938	8	33000	4.51851	141	17	2	1	6	0	54	0
955	1	136	0	560000	5.74819	1379		0	1	6	1	6	0
956	1	122	0	680000	5.83251	1172	16	0	1	18	1	48	0
959	1	219	0	220000	5.34242	594	21	0	1	6	1	6	0
960	0	2517	6	14000	4.14613	273	10	2	0	48	0	48	0
961	1	1374	3	32000	4.50515	399	12	1	1	6	0	24	0
962	1	321	0	1700000	6.23045	1414	18	0	0	51	2	51	0
963	1	110	0	1400000	6.14613	1432	19	0	1	6	2	48	0
964	1	853	2	300000	5.47712	1558	17	1	1	6	1	69	0
965	0	3987	10	160000	5.20412	80	3	2	1	6	1	18	0
966	1	199	0	450000	5.65321	832		0	0	6	1	6	0
968	1	402	1	78000	4.89209	2011	20	1	0	48	0	48	0
969	0	2253	6	100000	5	249	6	2	1	6	1	45	0
971	0	234	0	3000000	6.47712	352	19	0	1	12	2	57	0
972	0	4240	11	18000	4.25527	171	11	2	1	6	0	48	0
973	1	1205	3	23000	4.36173	538	11	1	1	3	0	51	0
974	0	232	0	300000	5.47712	955	18	0	0	6	1	6	0
976	0	262	0	43000	4.63347	204		0	0	12	0	12	1
978	1	108	0	890000	5.94939	2058	16	0	1	45	1	51	0
980	1	4539	12	96000	4.98227	246	18	2	1	6	0	36	0
981	0	1678	4	77000	4.88649	225	14	1	1	12	0	51	0
983	0	179	0	270000	5.43136	2504	49	0	0	45	1	45	0
985	0	118	0	1600000	6.20412	655	18	0	0	6	2	6	1
986	0	379	1	470000	5.6721	150	6	1	0	24	1	24	0
987	1	1121	3	240000	5.38021	632	12	1	0	6	1	6	1
988	0	2282	6	19000	4.27875	213	11	2	1	6	0	48	0
989	0	270	0	68000	4.83251	1432	19	0	0	45	0	45	0
991	1	241	0	3000000	6.47712	877	21	0	1	27	2	45	0
992	0	476	1	610000	5.78533	933	16	1	1	30	1	42	0
993	1	4301	11	6800	3.83251	64	8	2	1	6	0	12	1
994	0	196	0	220000	5.34242	1289	23	0	0	39	1	39	0
995	1	157	0	64000	4.80618	1489	31	0	1	12	0	51	0
996	1	3920	10	470000	5.6721	207	4	2	1	6	1	48	0
997	0	148	0	350000	5.54407	1365	24	0	0	6	1	6	0
999	0	3312	9	57000	4.75587	304		2	1	6	0	12	0
1000	1	4681	12	15000	4.17609	195	17	2	1	6	0	45	0
1001	0	1138	3	360000	5.5563	48	2	1	0	3	1	3	1
1003	0	100	0	1700000	6.23045	1869	26	0	1	48	2	48	0
1006	1	315	0	260000	5.41497	643	21	0	1	6	1	48	0
1007	1	1180	3	820	2.91381	173	14	1	1	6	0	48	0
1008	0	257	0	110000	5.04139	2039	22	0	1	6	1	27	0
1009	1	1755	4	28000	4.44716	326	16	1	1	6	0	51	0
1013	1	4321	11	28000	4.44716	176	7	2	0	48	0	51	0
1014	1	1851	5	19000	4.27875	183	11	2	1	6	0	48	0
1015	0	90	0	320000	5.50515	996	20	0	1	18	1	48	0
1016	0	144	0	3000000	6.47712	1112	22	0	1	6	2	48	0
1017	1	3142	8	950000	5.97772	224	16	2	1	6	1	36	0
1019	1	147	0	550000	5.74036	581	15	0	1	21	1	36	1
1020	1	3208	8	26000	4.41497	309	12	2	1	6	0	42	0
1023	1	1200	3	510000	5.70757	692	10	1	1	18	1	45	0
1024	1	3696	10	230000	5.36173	345	16	2	1	33	1	51	0
1025	0	116	0	310000	5.49136	493	20	0	0	36	1	36	0
1026	1	883	2	19000	4.27875	577	16	1	1	6	0	48	0
1027	0	634	1	60000	4.77815	593	6	1	0	45	0	45	0
1028	0	81	0	590000	5.77085	247	13	0	0	3	1	3	1
1029	1	3309	9	530000	5.72428	61	5	2	1	6	1	39	0
1030	0	1321	3	167000	5.22272	464	10	1	0	18	1	18	0
1031	0	3051	8	4800	3.68124	315	16	2	1	6	0	42	0
1032	1	342	0	960000	5.98227	951	30	0	0	6	1	6	1
1035	1	223	0	1000000	6	1116	22	0	0	15	2	15	1
1036	0	651	1	450000	5.65321	126	6	1	0	6	1	6	1
1037	0	2693	7	22000	4.34242	226	12	2	1	30	0	48	0
1038	0	2230	6	100000	5	12	2	2	1	6	1	36	0
1039	0	3297	9	67000	4.82607	342	14	2	1	15	0	36	0
1040	0	1439	3	50000	4.69897	518	16	1	1	6	0	51	0
1041	1	569	1	740000	5.86923	650	20	1	1	30	1	42	0
1042	1	4557	12	840	2.92428	167	9	2	0	3	0	3	0
1043	0	162	0	400000	5.60206	1425	21	0	0	39	1	42	0
1044	0	2654	7	32000	4.50515	150	5	2	1	39	0	39	0
1045	0	261	0	3000000	6.47712	160	11	0	0	39	2	39	0
1047	1	4409	12	31000	4.49136	177	17	2	1	6	0	60	0
1048	1	1371	3	1200	3.07918	1174	21	1	1	12	0	42	0
1049	0	139	0	830000	5.91908	1483	20	0	1	30	1	48	0
1052	0	542	1	1100000	6.04139	731	15	1	1	6	2	36	0
1053	0	2910	7	16000	4.20412	164	8	2	1	6	0	42	0
1054	0	3558	9	12000	4.07918	157	12	2	1	6	0	36	0
1055	0	1074	2	500000	5.69897	514	16	1	1	6	1	51	0
1056	0	437	1	5400	3.73239	18	1	1	1	6	0	39	0
1057	0	1028	2	17000	4.23045	827	18	1	1	6	0	51	0
1058	1	1376	3	860000	5.9345	780	21	1	1	15	1	51	0
1059	1	269	0	630000	5.79934	824	13	0	1	30	1	42	0
1062	1	2416	6	61000	4.78533	35	3	2	1	6	0	42	0
1065	1	388	1	680000	5.83251	474	9	1	0	24	1	24	0
1066	0	3923	10	48000	4.68124	196	5	2	1	18	0	48	0
1067	0	155	0	170000	5.23045	1668	38	0	1	6	1	45	0
1068	0	3119	8	110000	5.04139	48	5	2	1	12	1	42	0
1070	0	3442	9	24000	4.38021	140	12	2	1	6	0	45	0
1071	1	2630	7	100000	5	224	13	2	1	12	1	30	0
1072	1	962	2	32000	4.50515	301	8	1	1	6	0	27	0
1073	1	2909	7	3300	3.51851	252	9	2	1	9	0	54	0
1077	1	3028	8	580	2.76343	201	11	2	1	6	0	48	0
1078	1	265	0	8400	3.92428	588	32	0	1	33	0	45	0
1080	0	2989	8	45000	4.65321	199	6	2	1	6	0	45	0
1081	0	4525	12	32000	4.50515	90	7	2	1	6	0	42	0
1082	0	1586	4	17000	4.23045	604	19	1	1	15	0	42	0
1083	0	1642	4	220000	5.34242	254	9	1	0	18	1	21	0
1084	0	593	1	6100	3.78533	273	15	1	1	18	0	42	0
1085	1	1281	3	360000	5.5563	492	12	1	1	18	1	42	0
1087	0	3927	10	55000	4.74036	142	6	2	1	18	0	42	0
1089	0	3679	10	30000	4.47712	1	1	2	1	6	0	42	0
1090	1	129	0	230000	5.36173	1152	20	0	1	24	1	48	0
1092	0	177	0	3000000	6.47712	281	5	0	0	12	2	12	1
1093	0	4125	11	57000	4.75587	176	19	2	1	12	0	42	0
1095	1	1915	5	118000	5.07188	11	1	2	0	6	1	6	1
1096	0	4970	13	26000	4.41497	22	2	2	1	12	0	42	0
1097	0	2005	5	15000	4.17609	93	6	2	1	6	0	42	0
1098	0	4192	11	4300	3.63347	21	9	2	1	6	0	48	0
1099	1	85	0	3000000	6.47712	561	18	0	0	6	2	6	1
1101	1	187	0	450000	5.65321	821	20	0	1	18	1	36	0
1102	1	186	0	3000000	6.47712	474	20	0	1	6	2	33	0
1104	1	2510	6	11000	4.04139	168	10	2	1	6	0	42	0
1105	0	2005	5	1800	3.25527	269	13	2	1	42	0	42	0
1106	0	83	0	3000000	6.47712	299	4	0	0	15	2	15	1
1107	1	4442	12	870000	5.93952	161	6	2	0	21	1	27	0
1109	0	1680	4	110000	5.04139	102	5	1	1	6	1	42	0
1110	1	236	0	150000	5.17609	752	12	0	1	12	1	42	0
1111	0	1752	4	180000	5.25527	371	12	1	1	6	1	42	0
1112	1	446	1	630000	5.79934	502	21	1	1	36	1	36	0
1116	0	4439	12	47000	4.6721	24	4	2	1	24	0	42	0
1117	1	335	0	3000000	6.47712	85	4	0	0	3	2	3	0
1119	1	57	0	560000	5.74819	841	15	0	0	24	1	24	0
1120	0	1075	2	150000	5.17609	602	19	1	0	48	1	48	0
1121	1	254	0	7500	3.87506	1885	29	0	1	15	0	51	0
1122	1	1534	4	27000	4.43136	386	14	1	1	6	0	42	0
1126	0	4107	11	320000	5.50515	108	7	2	1	3	1	39	0
1127	0	3111	8	190000	5.27875	287	9	2	1	6	1	36	0
1128	1	676	1	8600	3.9345	734	16	1	1	24	0	48	0
1129	1	184	0	810000	5.90849	178	10	0	0	12	1	12	1
1135	1	675	1	71000	4.85126	548	14	1	1	12	0	18	0
1136	1	351	0	680000	5.83251	1315	13	0	1	21	1	42	0
1137	0	413	1	160000	5.20412	1673	16	1	1	24	1	30	0
1138	1	1904	5	36000	4.5563	298	23	2	0	6	0	6	0
1139	0	1574	4	340000	5.53148	504	19	1	1	12	1	36	0
1140	1	2229	6	43000	4.63347	149	21	2	1	6	0	39	0
1141	0	2411	6	120000	5.07918	248	5	2	1	27	1	45	0
1143	0	1520	4	45000	4.65321	590	18	1	1	24	0	36	0
1144	1	2872	7	53000	4.72428	297	11	2	1	6	0	42	0
1145	0	1646	4	13000	4.11394	689	14	1	1	18	0	18	0
1146	0	1755	4	2800	3.44716	172	11	1	1	6	0	18	0
1148	0	1033	2	220000	5.34242	526	22	1	0	24	1	24	0
1149	0	3276	8	89000	4.94939	86	9	2	1	18	0	42	0
1150	1	2985	8	41000	4.61278	283	7	2	1	6	0	36	0
1152	0	4207	11	310000	5.49136	131	13	2	1	15	1	39	0
1153	1	116	0	1900000	6.27875	450	39	0	1	24	2	42	0
1156	0	246	0	2800000	6.44716	81	7	0	1	24	2	42	0
1157	1	284	0	1200000	6.07918	425	11	0	1	24	2	30	0
1158	0	201	0	300000	5.47712	1195	27	0	0	12	1	12	1
1159	1	146	0	79000	4.89763	1287	26	0	1	6	0	42	0
1162	0	1339	3	10000	4	1666	22	1	1	24	0	36	0
1163	0	2081	5	280000	5.44716	222	12	2	1	6	1	36	0
1164	0	488	1	300000	5.47712	1035	18	1	0	6	1	6	0
1166	1	1164	3	14000	4.14613	370	6	1	1	9	0	9	0
1167	1	2441	6	13000	4.11394	179	6	2	1	6	0	36	0
1168	0	1395	3	310000	5.49136	421	10	1	1	12	1	18	0
1169	0	284	0	600000	5.77815	1579	24	0	1	12	1	42	0
1170	0	3124	8	77000	4.88649	162	12	2	1	6	0	6	0
1171	0	157	0	250000	5.39794	1828	34	0	0	33	1	33	0
1172	0	4450	12	80000	4.90309	152	3	2	1	15	0	39	0
1173	0	2185	5	120000	5.07918	29	1	2	0	39	1	39	0
1174	0	2049	5	1500	3.17609	157	12	2	1	12	0	33	0
1175	0	1233	3	25000	4.39794	159	10	1	1	3	0	42	0
1176	0	3620	9	3000000	6.47712	35	4	2	0	12	2	12	0
1178	0	149	0	180000	5.25527	844	19	0	1	12	1	33	0
1179	0	1467	4	140000	5.14613	383	12	1	1	12	1	36	0
1181	0	160	0	730000	5.86332	287	13	0	0	3	1	3	0
1184	0	2851	7	83000	4.91908	326	17	2	1	18	0	33	0
1185	1	170	0	170000	5.23045	843		0	1	12	1	30	0
1186	1	208	0	1600000	6.20412	1014	17	0	1	12	2	42	0
1187	1	104	0	720000	5.85733	1549	42	0	0	33	1	33	0
1188	1	581	1	2500000	6.39794	959	17	1	1	24	2	42	0
1189	0	3822	10	4700	3.6721	223	13	2	1	12	0	48	0
1190	1	346	0	1300000	6.11394	1681	19	0	1	12	2	18	0
1191	0	1359	3	9700	3.98677	693	24	1	1	12	0	36	0
1192	1	178	0	220000	5.34242	1182	31	0	0	12	1	12	0
1193	0	3282	8	49000	4.6902	271	15	2	1	24	0	24	0
1194	0	715	1	530000	5.72428	3294	21	1	0	33	1	33	0
1195	0	2302	6	11000	4.04139	153	6	2	0	36	0	36	0
1196	1	2567	7	25000	4.39794	60	3	2	1	6	0	42	0
1197	1	252	0	990000	5.99564	1740	29	0	1	30	1	42	0
1198	0	4882	13	12000	4.07918	233	13	2	0	15	0	15	0
1200	1	536	1	9100	3.95904	866	17	1	1	6	0	30	0
1202	0	3210	8	68000	4.83251	190	12	2	1	6	0	42	0
1204	1	350	0	290000	5.4624	393	20	0	0	6	1	6	0
1206	0	1810	4	14000	4.14613	674	14	1	0	12	0	12	0
1207	0	1757	4	170000	5.23045	214	8	1	0	21	1	21	0
1209	1	564	1	33000	4.51851	380	10	1	0	36	0	36	0
1210	0	349	0	64000	4.80618	662	24	0	1	33	0	39	0
1212	0	662	1	230000	5.36173	1446	23	1	0	42	1	42	0
1214	0	113	0	2500	3.39794	881	21	0	1	9	0	33	0
1216	1	4205	11	4900	3.6902	80	6	2	1	30	0	42	0
1217	0	2641	7	47000	4.6721	264	11	2	0	6	0	6	0
1219	0	1045	2	2250000	6.35218	869	21	1	0	39	2	39	0
1220	1	1943	5	36000	4.5563	246	11	2	1	12	0	36	0
1221	1	1143	3	54000	4.73239	278	16	1	0	18	0	18	0
1224	0	311	0	1700000	6.23045	919	22	0	1	24	2	33	0
1225	1	212	0	2200000	6.34242	1677	18	0	1	12	2	36	0
1228	0	2562	7	350000	5.54407	234	7	2	0	12	1	12	0
1229	0	3130	8	21000	4.32222	121	6	2	1	6	0	36	0
1231	0	1364	3	24000	4.38021	273	7	1	1	12	0	24	0
1232	1	352	0	350000	5.54407	467	12	0	1	6	1	36	0
1233	1	1320	3	13000	4.11394	643	11	1	1	6	0	36	0
1234	0	914	2	1800000	6.25527	147	12	1	0	6	2	6	0
1235	1	89	0	190000	5.27875	1641	34	0	0	12	1	12	0
1236	1	523	1	1700000	6.23045	706	14	1	0	30	2	30	0
1237	0	155	0	750000	5.87506	493	9	0	0	36	1	36	0
1238	0	3510	9	730000	5.86332	32	3	2	1	30	1	36	0
1239	0	1868	5	36000	4.5563	272	11	2	1	12	0	18	0
1240	0	4334	11	10000	4	48	6	2	0	27	0	27	0
1241	1	2037	5	850000	5.92942	336	15	2	1	18	1	39	0
1242	1	169	0	1600000	6.20412	283	30	0	0	3	2	3	1
1243	1	458	1	370000	5.5682	796	9	1	0	42	1	42	0
1244	1	335	0	290000	5.4624	394	18	0	1	12	1	33	0
1247	1	306	0	3000000	6.47712	1012	21	0	1	18	2	36	0
1248	0	198	0	35000	4.54407	521	6	0	0	36	0	36	0
1249	0	328	0	670	2.82607	1789	24	0	0	12	0	12	0
1250	1	1479	4	1600000	6.20412	119	7	1	1	18	2	36	0
1252	0	44	0	160000	5.20412	583	20	0	1	12	1	48	0
1253	0	0	0	3200000	6.50515	284	10	0	1	24	2	39	0
1254	1	4397	12	68000	4.83251	57	6	2	1	3	0	33	0
1255	1	497	1	160000	5.20412	113	11	1	1	6	1	24	0
1259	1	673	1	3100	3.49136	12	3	1	1	6	0	18	0
1260	1	862	2	3800000	6.57978	263	11	1	0	18	2	18	0
1261	1	798	2	4800000	6.68124	1059	18	1	1	12	2	36	0
1262	1	1987	5	4200000	6.62325	127	13	2	1	18	2	36	0
1263	1	3572	9	1100000	6.04139	72	3	2	0	21	2	21	0
1265	1	1951	5	330000	5.51851	3	1	2	1	18	1	36	0
1266	1	172	0	7100000	6.85126	1645	22	0	1	12	2	39	0
1267	1	164	0	440000	5.64345	927	30	0	1	21	1	39	0
1268	0	2012	5	51000	4.70757	251	13	2	1	6	0	36	0
1269	0	4433	12	480000	5.68124	62	5	2	1	12	1	18	0
1270	1	4312	11	320000	5.50515	131	16	2	1	12	1	36	0
1271	1	480	1	270000	5.43136	659	16	1	0	21	1	21	0
1272	0	3012	8	35000	4.54407	322	14	2	1	9	0	27	0
1274	1	432	1	99000	4.99564	20	9	1	0	9	0	9	0
1275	0	186	0	6300000	6.79934	282	4	0	0	30	2	30	0
1277	0	170	0	2000000	6.30103	895	14	0	1	12	2	18	0
1279	0	1525	4	69000	4.83885	644	12	1	1	24	0	36	0
1280	0	225	0	7100000	6.85126	485	32	0	0	9	2	9	0
1282	0	1150	3	25000	4.39794	309	5	1	1	9	0	21	0
1284	0	472	1	66000	4.81954	895	12	1	0	6	0	6	1
1286	1	101	0	850000	5.92942	1460	40	0	1	24	1	36	0
1287	1	281	0	2400000	6.38021	962	27	0	0	12	2	12	1
1288	1	1858	5	130000	5.11394	342	7	2	1	9	1	33	0
1290	0	0	0	570000	5.75587	7	3	0	0	3	1	3	1
1292	1	5062	13	3600	3.5563	92	8	2	1	6	0	30	0
1294	0	1188	3	3800000	6.57978	339	16	1	1	6	2	6	0
1295	0	0	0	1400000	6.14613	770	9	0	0	3	2	3	1
1296	1	2800	7	9000	3.95424	9	1	2	1	12	0	39	0
1298	1	292	0	1000000	6	842	18	0	1	6	2	36	0
1299	0	2232	6	110000	5.04139	79	4	2	1	6	1	30	0
1300	1	314	0	4000000	6.60206	603	23	0	0	6	2	6	1
1301	0	138	0	7100000	6.85126	300	21	0	0	21	2	21	0
1302	1	5060	13	770000	5.88649	59	23	2	0	39	1	39	0
1306	1	2965	8	14000	4.14613	109	11	2	1	6	0	24	0
1307	1	1518	4	170000	5.23045	697	18	1	0	30	1	30	0
1308	0	5033	13	32000	4.50515	6	1	2	0	27	0	27	0
1309	1	3728	10	480000	5.68124	217	15	2	1	12	1	36	0
1310	1	254	0	320000	5.50515	2978	35	0	0	30	1	30	0
1311	0	355	0	4000000	6.60206	1097	17	0	1	12	2	30	0
1313	1	1660	4	390000	5.59106	224	10	1	0	12	1	12	0
1314	0	56	0	220000	5.34242	530	17	0	1	24	1	48	0
1316	0	2031	5	51000	4.70757	289	14	2	1	6	0	30	0
1318	1	4765	13	208000	5.31806	3	1	2	0	30	1	30	0
1319	0	407	1	120000	5.07918	679	12	1	0	12	1	12	1
1320	0	874	2	8400000	6.92428	400	19	1	0	30	2	30	0
1321	0	190	0	11000000	7.04139	1084	14	0	1	12	2	36	0
1323	1	1377	3	1000000	6	1121	15	1	0	36	2	36	0
1325	0	2585	7	25000	4.39794	163	4	2	0	33	0	33	0
1326	0	1075	2	12000	4.07918	927	19	1	0	39	0	39	0
1327	0	844	2	4500	3.65321	222	9	1	0	27	0	27	0
1328	1	4080	11	55000	4.74036	270	17	2	1	6	0	12	0
1329	1	2677	7	200000	5.30103	236	16	2	0	30	1	30	0
1330	0	2974	8	100000	5	250	14	2	1	6	1	27	0
1332	1	4498	12	1900000	6.27875	128	6	2	0	24	2	24	0
1336	0	1054	2	15000	4.17609	487	10	1	1	12	0	18	0
1337	1	134	0	2200000	6.34242	743	15	0	0	3	2	3	1
1339	0	1132	3	270000	5.43136	173	4	1	0	3	1	3	1
1340	1	272	0	3400000	6.53148	1190	38	0	1	6	2	30	0
1342	1	76	0	280000	5.44716	2580	41	0	1	12	1	36	0
1344	0	459	1	530000	5.72428	730	17	1	1	6	1	33	0
1346	0	2228	6	1200000	6.07918	264	14	2	0	18	2	6	0
1347	0	3347	9	930000	5.96848	257	15	2	1	3	1	33	0
1348	1	310	0	1100000	6.04139	1452	30	0	1	6	2	18	0
1349	1	1577	4	24000	4.38021	351	15	1	1	12	0	36	0
1351	1	3525	9	33000	4.51851	330	17	2	1	6	0	24	0
1352	1	2547	6	750000	5.87506	299	11	2	1	6	1	30	0
1353	1	728	1	2700000	6.43136	596	9	1	0	12	2	12	0
1355	1	4307	11	18000	4.25527	119	9	2	1	6	0	33	0
1357	1	3201	8	33000	4.51851	243	28	2	1	12	0	36	0
1358	1	2863	7	11000	4.04139	309	20	2	1	9	0	15	0
1360	0	580	1	900000	5.95424	1284	19	1	1	12	1	30	0
1361	0	780	2	8000	3.90309	308	9	1	1	18	0	30	0
1363	0	3859	10	250000	5.39794	79	14	2	1	6	1	30	0
1364	1	1242	3	2000000	6.30103	976	16	1	1	18	2	30	0
1367	0	172	0	550000	5.74036	381	33	0	0	3	1	3	0
1370	1	112	0	5600000	6.74819	293	12	0	0	3	2	3	1
1371	0	375	1	5900000	6.77085	319	8	1	0	6	2	6	0
1373	1	1132	3	890000	5.94939	458	23	1	1	18	1	33	0
1374	0	265	0	170000	5.23045	1837	17	0	0	6	1	6	0
1375	1	98	0	3200000	6.50515	435	17	0	1	24	2	36	0
1376	0	899	2	110000	5.04139	1729	19	1	1	6	1	30	0
1377	0	2191	6	170000	5.23045	28	3	2	0	36	1	36	0
1378	0	2922	8	380000	5.57978	167	12	2	0	33	1	33	0
1381	1	212	0	11000000	7.04139	1000	27	0	0	33	2	33	0
1385	0	2503	6	130000	5.11394	229	14	2	1	6	1	30	0
1386	0	3739	10	80000	4.90309	217	24	2	1	6	0	18	0
1387	1	217	0	5400000	6.73239	800	26	0	0	12	2	12	0
1388	1	2367	6	700000	5.8451	131	14	2	1	12	1	24	0
1390	1	3099	8	62000	4.79239	216	6	2	1	6	0	30	0
1391	1	2529	6	1100000	6.04139	133	18	2	1	6	2	30	0
1396	1	382	1	3300000	6.51851	228	11	1	0	36	2	36	0
1400	1	3572	9	120000	5.07918	347	20	2	1	6	1	18	0
1403	1	1550	4	360000	5.5563	604	20	1	1	12	1	24	0
1405	1	433	1	1400000	6.14613	155	2	1	0	6	2	6	0
1408	1	279	0	3800000	6.57978	1182	19	0	1	12	2	30	0
1409	0	1638	4	690000	5.83885	743	21	1	0	24	1	24	0
1410	1	3201	8	130000	5.11394	246	20	2	1	9	1	9	0
1411	1	725	1	2700000	6.43136	989	21	1	0	6	2	6	0
1412	1	3803	10	110000	5.04139	164	12	2	1	6	1	30	0
1413	0	1903	5	3900000	6.59106	126	6	2	0	33	2	33	0
1415	0	3841	10	350000	5.54407	326	27	2	1	3	1	21	0
1417	0	42	0	110000	5.04139	1364	44	0	0	12	1	12	0
1418	1	1267	3	170000	5.23045	763	18	1	0	24	1	24	0
1419	1	279	0	1200000	6.07918	666	14	0	1	12	2	30	0
1420	1	4250	11	8400	3.92428	243	26	2	1	6	0	27	0
1422	1	294	0	5000000	6.69897	111	13	0	0	30	2	30	0
1424	1	3677	10	300000	5.47712	312	19	2	1	15	1	30	0
1425	0	1457	3	350000	5.54407	76	1	1	1	12	1	18	0
1426	1	188	0	290000	5.4624	1446	30	0	1	27	1	33	0
1427	1	125	0	210000	5.32222	1180	17	0	0	12	1	12	0
1428	1	3533	9	61000	4.78533	325	18	2	0	12	0	12	0
1429	1	2982	8	610000	5.78533	313	23	2	1	18	1	33	0
1430	1	2640	7	150000	5.17609	171	26	2	0	12	1	12	0
1431	0	139	0	20000000	7.30103	1336	20	0	0	30	2	30	0
1433	0	91	0	15000000	7.17609	1009	27	0	0	6	2	6	0
1434	1	521	1	330000	5.51851	1411	18	1	0	18	1	18	0
1435	0	3011	8	250000	5.39794	145	21	2	0	12	1	12	0
1436	1	105	0	8500000	6.92942	415	19	0	0	3	2	3	1
1437	1	1488	4	560000	5.74819	710	15	1	1	12	1	12	0
1438	1	3501	9	75000	4.87506	323	17	2	1	6	0	12	0
1439	1	46	0	320000	5.50515	1392	20	0	1	6	1	12	0
1441	0	779	2	11000	4.04139	8	0	1	1	12	0	24	0
1442	0	214	0	20000000	7.30103	2142	49	0	0	6	2	6	0
1444	1	3353	9	5300	3.72428	167	14	2	1	6	0	30	0
1446	1	633	1	1100000	6.04139	874	19	1	1	6	2	30	0
1447	0	109	0	18000000	7.25527	630	47	0	0	3	2	3	1
1448	0	2742	7	29000	4.4624	304	12	2	1	12	0	24	0
1450	0	3039	8	230000	5.36173	285		2	1	6	1	18	0
1451	0	2648	7	89000	4.94939	41	19	2	0	6	0	6	0
1452	1	87	0	2000000	6.30103	2545	48	0	1	6	2	24	0
1453	0	180	0	2900000	6.4624	1590	34	0	1	21	2	27	0
1455	1	4725	12	260000	5.41497	275	17	2	1	6	1	24	0
1456	1	2673	7	230000	5.36173	321	18	2	0	24	1	24	0
1458	0	2900	7	5900	3.77085	328	23	2	1	15	0	27	0
1459	1	907	2	2500000	6.39794	326	13	1	0	12	2	12	0
1460	1	2361	6	11600000	7.06446	305	12	2	0	3	2	3	0
1461	0	73	0	1100000	6.04139	714	14	0	0	3	2	3	1
1462	0	304	0	4300000	6.63347	387	15	0	1	21	2	21	0
1466	1	1385	3	1500000	6.17609	616	13	1	1	6	2	12	0
1467	1	2253	6	9300	3.96848	314	24	2	1	15	0	21	0
1468	1	534	1	750000	5.87506	1382	17	1	1	12	1	24	0
1469	0	1414	3	10000	4	803	15	1	1	9	0	24	0
1470	1	127	0	740	2.86923	171	42	0	1	6	0	24	0
1471	1	2074	5	2000000	6.30103	280	11	2	1	12	2	24	0
1473	1	352	0	2400000	6.38021	2139	22	0	0	24	2	24	0
1476	0	4597	12	120000	5.07918	268	23	2	1	12	1	30	0
1479	0	4358	11	65000	4.81291	241	10	2	1	12	0	18	0
1481	1	205	0	7600000	6.88081	522	23	0	0	6	2	6	0
1483	1	1857	5	5900	3.77085	217	8	2	0	24	0	24	0
1484	0	314	0	1300000	6.11394	718	11	0	0	18	2	24	0
1485	1	847	2	130000	5.11394	1774	24	1	0	27	1	27	0
1487	0	3988	10	2100000	6.32222	200	17	2	0	27	2	27	0
1488	1	105	0	950000	5.97772	1803	5	0	1	18	1	30	0
1489	0	3707	10	40000	4.60206	272	13	2	1	6	0	15	0
1490	0	371	1	19374	4.28722	2333	22	1	0	12	0	12	0
1491	1	199	0	640000	5.80618	1620	25	0	0	12	1	12	0
1493	0	1361	3	4840	3.68485	331	13	1	1	12	0	18	0
1494	0	3534	9	2598	3.41464	235	14	2	1	15	0	21	0
1495	0	5036	13	20000	4.30103	325	14	2	0	24	0	24	0
1497	0	117	0	8732	3.94111	1323	57	0	1	12	0	33	0
1498	0	166	0	4500000	6.65321	2009	23	0	0	18	2	18	0
1499	0	348	0	526148	5.72111	2177	20	0	1	12	1	30	0
1500	0	3352	9	19000	4.27875	221	14	2	1	6	0	24	0
1502	0	1702	4	3488	3.54258	573	20	1	1	12	0	18	0
1505	1	3052	8	369653	5.56779	347	8	2	1	12	1	18	0
1506	1	4957	13	3500	3.54407	336	17	2	1	12	0	30	0
1508	0	1456	3	59379	4.77363	261	18	1	1	3	0	21	0
1509	0	119	0	56715	4.7537	2012	37	0	1	18	0	24	0
1512	1	2490	6	150000	5.17609	279	14	2	1	21	1	33	0
1513	0	857	2	248000	5.39445	416	8	1	1	12	1	30	0
1517	1	3428	9	60000	4.77815	107	9	2	0	3	0	3	0
1519	0	1634	4	281	2.44871	646	20	1	0	9	0	9	0
1520	0	18	0	435	2.63849	2045	30	0	0	12	0	12	0
1521	0	108	0	459609	5.66239	1792	38	0	0	27	1	27	0
1523	1	334	0	370000	5.5682	1366	23	0	0	15	1	15	0
1527	0	2118	5	210000	5.32222	218	7	2	0	12	1	12	0
1530	0	1731	4	2345	3.37014	406	22	1	0	6	0	6	0
1532	1	284	0	723931	5.8597	642	14	0	1	12	1	18	0
1533	1	4927	13	360000	5.5563	56		2	0	18	1	18	0
1534	0	4418	12	520000	5.716	126	6	2	1	6	1	24	0
1535	1	144	0	7300000	6.86332	261	19	0	1	6	2	18	0
1536	0	187	0	1700000	6.23045	732	25	0	0	6	2	6	0
1537	1	908	2	2700000	6.43136	493	13	1	1	18	2	18	0
1538	0	112	0	7800000	6.89209	1043	30	0	0	3	2	3	1
1540	1	1398	3	30052	4.47787	285	9	1	0	18	0	18	0
1541	1	3772	10	672	2.82737	7	1	2	0	3	0	3	1
1542	1	1472	4	77651	4.89015	338	18	1	1	6	0	30	0
1543	1	984	2	122774	5.08911	289	14	1	1	18	1	18	0
1544	0	287	0	20000000	7.30103	924	10	0	0	18	2	18	0
1545	1	237	0	1600000	6.20412	1677	23	0	0	3	2	3	0
1546	1	1129	3	2143	3.33102	787	15	1	1	6	0	30	0
1547	1	34	0	380486	5.58034	1500	27	0	0	6	1	6	0
1548	1	1860	5	650000	5.81291	293	5	2	1	12	1	30	0
1549	0	4905	13	50717	4.70515	24	6	2	0	24	0	24	0
1550	0	1480	4	63584	4.80335	444	14	1	1	12	0	27	0
1551	0	3287	9	229560	5.3609	53	5	2	1	12	1	18	0
1552	1	671	1	639834	5.80607	702	21	1	0	18	1	18	0
1553	1	2798	7	3008838	6.4784	2	0	2	1	6	2	24	0
1556	0	3169	8	368000	5.56585	44	1	2	0	9	1	9	0
1557	1	274	0	7538995	6.87731	729	22	0	0	18	2	18	0
1558	1	999	2	47568	4.67731	37	3	1	0	21	0	21	0
1560	1	130	0	7696064	6.88627	637	50	0	0	6	2	6	0
1562	0	2882	7	6195	3.79204	74		2	0	6	0	6	0
1564	0	1040	2	678533	5.83157	171	14	1	0	6	1	6	0
1565	1	2095	5	141906	5.152	167	16	2	0	3	1	3	0
1567	0	3595	9	554240	5.7437	2	0	2	1	6	1	21	0
1568	0	1934	5	190811	5.2806	145	5	2	1	12	1	18	0
1572	1	117	0	7100000	6.85126	381	12	0	1	18	2	18	0
1574	0	2637	7	500000	5.69897	170		2	0	6	1	6	0
1576	1	88	0	10000000	7	1614	43	0	0	12	2	12	0
1577	0	3742	10	51972	4.71577	270	11	2	1	12	0	24	0
1579	0	273	0	1360000	6.13354	764	16	0	0	18	2	18	0
1581	0	218	0	10000000	7	484	29	0	0	6	2	6	0
1583	0	2676	7	2900000	6.4624	4	1	2	1	18	2	18	0
1586	1	2665	7	222000	5.34635	181	13	2	0	6	1	6	0
1587	1	2090	5	9007941	6.95463	100	9	2	0	6	2	6	0
1588	0	2858	7	363423	5.56041	78	6	2	1	6	1	18	0
1589	1	3914	10	254136	5.40507	180	8	2	1	6	1	18	0
1590	1	526	1	184900	5.26694	332	17	1	1	24	1	24	0
1591	0	1120	3	554236	5.74369	284	19	1	1	18	1	24	0
1592	0	4380	11	65892	4.81883	286	34	2	1	12	0	18	0
1593	1	2499	6	967771	5.98577	279	15	2	0	27	1	27	0
1594	0	3795	10	1438	3.15776	263	9	2	0	3	0	3	0
1596	1	4393	12	2600	3.41497	238	10	2	1	6	0	18	0
1597	0	1216	3	68000	4.83251	439	22	1	0	18	0	18	0
1599	1	1531	4	534000	5.72754	421	14	1	0	6	1	6	0
1600	0	2024	5	527245	5.72201	151	5	2	0	6	1	6	1
1601	0	2266	6	16500	4.21748	301	12	2	1	12	0	24	0
1603	0	274	0	257424	5.41065	1354		0	0	12	1	12	0
1604	0	173	0	280000	5.44716	94	24	0	0	6	1	6	1
1605	1	154	0	8583811	6.93368	1919	7	0	0	9	2	9	0
1606	1	1797	4	80000	4.90309	420	12	1	1	15	0	21	0
1609	1	98	0	492000	5.69197	961	21	0	1	12	1	24	0
1610	0	2729	7	233700	5.36866	303	13	2	0	15	1	15	0
1611	0	499	1	1805998	6.25672	153	5	1	0	3	2	3	1
1612	0	1811	4	83000	4.91908	548	22	1	1	12	0	24	0
1613	0	1247	3	55000	4.74036	418	10	1	0	3	0	3	0
1614	0	2713	7	42600	4.62941	242	24	2	1	9	0	15	0
1616	0	73	0	10000000	7	2164	20	0	0	18	2	18	0
1618	0	1651	4	95619	4.98054	608	12	1	1	6	0	27	0
1619	0	2461	6	146000	5.16435	163	7	2	0	12	1	12	0
1621	1	4311	11	67700	4.83059	149	10	2	0	21	0	21	0
1622	1	2025	5	64694	4.81086	239	9	2	0	24	0	24	0
1623	1	159	0	10000000	7	1548	35	0	0	21	2	21	0
1624	1	3261	8	195000	5.29003	49	2	2	1	6	1	18	0
1625	0	710	1	370000	5.5682	329	8	1	0	24	1	24	0
1626	0	1513	4	194937	5.28989	550	15	1	1	6	1	18	0
1629	0	2717	7	116923	5.0679	88		2	1	21	1	21	0
1630	0	295	0	1460000	6.16435	960	18	0	1	12	2	27	0
1632	0	4047	11	149670	5.17513	37	6	2	1	18	1	30	0
1634	1	1195	3	896000	5.95231	345	16	1	0	3	1	3	0
1637	0	218	0	2698000	6.43104	372	48	0	0	6	2	6	0
1638	1	212	0	2900000	6.4624	93	6	0	0	24	2	24	0
1639	0	1460	3	509000	5.70672	587	16	1	1	6	1	24	0
1640	1	3846	10	56630	4.75305	178	18	2	0	3	0	3	0
1642	0	385	1	9522604	6.97876	557	20	1	0	27	2	27	0
1643	0	112	0	5100000	6.70757	486	24	0	0	18	2	18	0
1646	1	2596	7	572400	5.7577	40	3	2	0	6	1	6	0
1647	1	913	2	38587	4.58644	625	16	1	1	3	0	21	0
1648	0	5088	13	5503	3.7406	152	20	2	1	12	0	18	0
1651	0	687	1	1000000	6	288	18	1	0	27	2	27	0
1653	1	196	0	75800000	7.87967	865	20	0	1	15	2	21	0
1656	0	85	0	5673214	6.75383	811	31	0	0	3	2	3	0
1657	1	3526	9	108900	5.03703	330	18	2	1	6	1	24	0
1660	1	358	0	208341	5.31877	1026	30	0	0	6	1	6	0
1661	1	3532	9	71000	4.85126	301	16	2	1	12	0	18	0
1662	1	4384	12	10824	4.03439	239	14	2	1	6	0	12	0
1664	1	2933	8	191000	5.28103	231	15	2	0	3	1	3	1
1669	1	775	2	1444385	6.15968	737	16	1	0	18	2	18	0
1670	1	3901	10	34064	4.5323	260	12	2	1	6	0	24	0
1671	0	890	2	424195	5.62757	1143	10	1	1	6	1	18	0
1672	0	737	2	2140000	6.33041	1013	23	1	0	12	2	12	0
1673	0	3668	10	10200	4.0086	301	19	2	1	6	0	12	0
1674	0	156	0	3400000	6.53148	714	26	0	0	3	2	3	1
1675	1	4126	11	4625	3.66511	332	30	2	1	6	0	21	0
1676	1	179	0	2300000	6.36173	1588	21	0	1	6	2	21	0
1677	0	2574	7	101788	5.0077	291	16	2	0	6	1	6	0
1678	1	522	1	636	2.80346	445	7	1	0	21	0	21	0
1679	0	3753	10	26504	4.42331	288	22	2	1	6	0	18	0
1680	1	31	0	986	2.99388	4189	59	0	1	12	0	18	0
1683	1	7	0	3618	3.55847	617	21	0	1	12	0	12	0
1686	1	1457	3	18600	4.26951	581	15	1	0	6	0	6	0
1687	0	138	0	52400	4.71933	1953	34	0	0	6	0	6	0
1688	0	3073	8	336057	5.52641	176	6	2	1	12	1	18	0
1689	0	3958	10	95400	4.97955	15	1	2	0	18	0	18	0
1690	1	1420	3	65853	4.81858	604	20	1	0	3	0	3	1
1691	0	3818	10	86780	4.93842	164	4	2	1	12	0	18	0
1694	0	3212	8	930000	5.96848	186	5	2	1	6	1	21	0
1695	0	993	2	572000	5.7574	648	23	1	0	12	1	12	0
1696	0	4232	11	7405	3.86953	98	15	2	1	12	0	18	0
1699	0	286	0	660800	5.82007	2564	29	0	1	12	1	15	0
1700	1	742	2	396500	5.59824	490	22	1	0	18	1	18	0
1704	1	295	0	65590	4.81684	1162	25	0	1	12	0	18	0
1705	0	3804	10	53700	4.72997	315	18	2	0	12	0	12	0
1706	1	126	0	740808	5.86971	346	15	0	1	6	1	12	0
1710	0	85	0	3369211	6.52753	1040	48	0	0	12	2	12	0
1712	0	791	2	772623	5.88797	974	17	1	1	12	1	15	0
1713	1	1407	3	320012	5.50517	245	6	1	1	6	1	18	0
1714	0	163	0	128000	5.10721	1445	35	0	0	15	1	15	0
1716	0	2977	8	325000	5.51188	12	1	2	0	3	1	3	1
1718	1	227	0	17555	4.2444	772	17	0	0	6	0	6	0
1719	0	47	0	3537415	6.54869	1521	33	0	0	18	2	18	0
1721	1	1687	4	413332	5.6163	561	24	1	0	12	1	12	0
1722	0	997	2	145662	5.16335	483	21	1	1	6	1	18	0
1723	1	1065	2	507680	5.70559	745	16	1	0	12	1	12	0
1724	1	598	1	5913	3.77181	364	17	1	0	15	0	15	0
1726	0	1336	3	464000	5.66652	268	13	1	0	6	1	6	0
1728	1	144	0	908900	5.95852	509	14	0	0	12	1	12	0
1730	0	2271	6	37764	4.57708	194	19	2	1	6	0	12	0
1731	0	2466	6	2300000	6.36173	177	13	2	0	18	2	18	0
1732	1	2804	7	301740	5.47963	26	2	2	1	6	1	18	0
1734	0	2895	7	53589	4.72908	287	19	2	1	6	0	18	0
1735	0	1624	4	1000000	6	395	15	1	1	6	2	12	0
1736	1	819	2	67900	4.83187	605	19	1	1	6	0	6	0
1737	0	2621	7	2300	3.36173	254	20	2	1	6	0	12	0
1738	0	52	0	448469	5.65173	186	14	0	0	3	1	3	1
1739	0	68	0	2983229	6.47469	885	28	0	0	6	2	6	0
1740	0	2976	8	61500	4.78888	309	15	2	0	6	0	6	0
1743	1	184	0	3400000	6.53148	1567	27	0	0	15	2	15	0
1744	1	101	0	3596010	6.55582	1083	40	0	0	18	2	18	0
1745	1	63	0	1000000	6	399	11	0	0	3	2	3	1
1746	0	34	0	562973	5.75049	2830	50	0	1	6	1	18	0
1748	0	1260	3	57744	4.76151	209	5	1	0	6	0	6	0
1749	0	123	0	10000000	7	129	4	0	0	3	2	3	1
1750	1	4978	13	19200	4.2833	303	23	2	0	3	0	3	0
1752	1	1216	3	2900000	6.4624	504	14	1	1	9	2	15	0
1754	0	211	0	9593807	6.98199	393	20	0	0	3	2	3	1
1755	1	101	0	453871	5.65693	1026	17	0	0	18	1	18	0
1756	0	222	0	9500000	6.97772	137	8.9	0	0	15	2	15	0
1758	0	628	1	749421	5.87473	1206	18	1	0	6	1	6	0
1759	1	2757	7	72000	4.85733	330	15	2	0	18	0	18	0
1761	0	1675	4	321120	5.50667	457	10	1	0	12	1	12	0
1762	0	3989	10	116000	5.06446	332	19	2	1	6	1	12	0
1763	1	3772	10	63200	4.80072	217	16	2	1	6	0	12	0
1764	1	88	0	2303415	6.36237	1227	32	0	1	6	2	6	0
1765	0	419	1	5686442	6.75484	789	11	1	0	3	2	3	0
1766	1	126	0	1695203	6.22922	728	24	0	0	15	2	15	0
1767	1	922	2	140000	5.14613	877	19	1	0	6	1	6	0
1769	1	167	0	564500	5.75166	1204	31	0	0	3	1	3	0
1773	1	4074	11	6899696	6.83883	24	2	2	1	6	2	12	0
1774	0	2440	6	182107	5.26033	17	4	2	1	6	1	12	0
1775	0	1353	3	789288	5.89724	65	7	1	0	6	1	6	0
1776	0	2148	5	73400	4.8657	287	10	2	0	12	0	12	0
1778	0	622	1	336460	5.52693	1099	10	1	0	12	1	12	0
1780	1	698	1	100410	5.00178	668	18	1	0	15	1	15	0
1781	1	126	0	300000	5.47712	2882	31	0	1	6	1	12	0
1782	1	837	2	128659	5.10944	406	12	1	0	12	1	12	0
1784	0	1651	4	53331	4.72698	575	21	1	1	6	0	12	0
1785	1	90	0	1126852	6.05187	633	17	0	1	6	2	12	0
1786	1	3085	8	13500	4.13033	158	6	2	1	12	0	12	0
1787	0	3246	8	6621	3.82092	281	25	2	1	6	0	12	0
1788	0	2110	5	29700	4.47276	179	14	2	1	6	0	12	0
1791	1	141	0	338820	5.52997	1835	31	0	1	9	1	9	0
1794	0	322	0	26400	4.4216	2210	20	0	1	9	0	12	0
1795	1	3270	8	55700	4.74586	258	16	2	1	6	0	12	0
1797	0	492	1	1623478	6.21045	1154	13	1	0	3	2	3	0
1799	0	105	0	2766422	6.44192	2336	24	0	0	6	2	6	0
1801	1	3621	9	6060	3.78247	190	13	2	1	15	0	15	0
1802	0	3999	10	222000	5.34635	171	15	2	0	9	1	9	0
1806	1	5028	13	96101	4.98273	330	7	2	0	9	0	9	0
1809	1	1724	4	57700	4.76118	262	10	1	1	6	0	12	0
1811	0	2819	7	57600	4.76042	242	15	2	0	3	0	3	0
1812	0	2582	7	349189	5.54306	47	6	2	1	33	1	57	0
1817	0	4107	11	71803	4.85614	336	17	2	0	12	0	12	0
1820	1	138	0	10000000	7	31	4	0	0	3	2	3	1
1823	0	603	1	111700	5.04805	206	6	1	0	6	1	6	0
1824	0	837	2	233008	5.36737	343	17	1	0	12	1	12	0
1826	1	122	0	6200000	6.79239	331	8	0	0	12	2	12	0
1827	0	559	1	1270135	6.10385	359	14	1	0	9	2	9	0
1828	0	2397	6	41539	4.61846	22	2	2	1	6	0	6	0
1829	0	4709	12	458922	5.66174	28	2	2	1	6	1	12	0
1832	0	1152	3	134684	5.12932	815	15	1	0	12	1	12	0
1833	1	4538	12	36500	4.56229	221	13	2	0	3	0	3	0
1840	1	4194	11	1957978	6.29181	137	10	2	0	9	2	9	0
1841	1	66	0	280000	5.44716	1208	45	0	1	9	1	15	0
1842	0	156	0	701167	5.84582	1799	40	0	0	12	1	12	0
1844	1	1738	4	112000	5.04922	390	10	1	1	6	1	6	0
1847	1	1738	4	934000	5.97035	315	14	1	0	3	1	3	0
1849	0	4667	12	48780	4.68824	191	15	2	0	6	0	6	0
1850	1	424	1	7969681	6.90144	422	8	1	0	9	2	9	0
1852	0	3886	10	19471	4.28939	342	10	2	0	6	0	6	0
1857	0	4213	11	603449	5.78064	144	14	2	0	9	1	9	0
1860	0	2125	5	1098172	6.04067	236	19	2	0	6	2	6	0
1861	1	3656	10	19000	4.27875	335	20	2	1	6	0	12	0
1862	0	68	0	3864000	6.58704	1418	32	0	1	6	2	40	0
1866	1	371	1	3700000	6.5682	291	6	1	0	6	2	6	0
1869	1	3353	9	201520	5.30432	340	18	2	0	12	1	12	0
1870	0	3456	9	134153	5.1276	5	1	2	0	12	1	12	0
1871	0	25	0	1070000	6.02938	1678	44	0	1	6	2	6	0
1875	0	143	0	470800	5.67284	3046	44	0	0	6	1	6	0
1876	0	4224	11	153000	5.18469	227	12	2	0	6	1	6	0
1877	1	140	0	2550000	6.40654	1347	29	0	0	6	2	6	0
1878	0	103	0	330000	5.51851	1250	25	0	0	9	1	9	0
1879	1	425	1	1430000	6.15534	744	14	1	0	6	2	6	0
1882	0	108	0	105555	5.02348	768	21	0	0	12	1	12	0
1885	1	87	0	1680000	6.22531	3113	33	0	0	3	2	3	0
1886	1	123	0	10000000	7	49	4	0	0	6	2	6	0
1887	0	75	0	869000	5.93902	1900	30	0	0	3	1	3	0
1888	1	1297	3	168340	5.22619	325	15	1	0	6	1	6	0
1889	1	4076	11	372790	5.57146	73	8	2	0	6	1	6	0
1890	0	1631	4	147800	5.16967	1300	12	1	0	12	1	12	0
1891	0	4065	11	3091	3.4901	339	18	2	0	9	0	9	0
1894	1	322	0	91197	4.95998	1547	37	0	0	6	0	6	0
1895	1	1050	2	5576	3.74632	401	11	1	0	6	0	6	0
1896	0	342	0	10000000	7	901	18	0	0	6	2	6	0
1899	1	4907	13	55899	4.7474	325	18	2	0	12	0	12	0
1908	1	3271	8	115787	5.06366	15	2	2	0	6	1	6	0
1911	0	2406	6	376800	5.57611	17	1	2	0	6	1	6	0
1915	1	3426	9	2379	3.37639	331	21	2	0	3	0	3	0
1916	1	4571	12	22536	4.35288	345	13	2	0	6	0	6	0
1923	1	1238	3	225537	5.35322	1349	22	1	0	15	1	15	0
1924	0	4538	12	65249	4.81457	151	14	2	0	6	0	6	0
1931	0	3367	9	59000	4.77085	58	3	2	0	12	0	12	0
1982	1	194	0	2800000	6.44716		36	0	1	15	2	15	0

## Sheet: n=109
ID	Sex	Age_D	Age_Y	VL	VL_log	CD4_n	CD4_p	Age_GRP	VL50_intro	VL50_intro_DUR	VL_GRP	F_up_DUR	Death
5	1	3260	8	155000	5.19033	156		2	1	18	1	66	0
8	0	2849	7	234000	5.36922	57		2	0	18	1	18	0
9	0	3210	8	750000	5.87506	169		2	1	9	1	108	0
13	0	3700	10	750000	5.87506	4		2	1	12	1	72	0
16	0	2894	7	750000	5.87506	75		2	1	6	1	102	0
19	0	2688	7	24400	4.38739	336		2	1	9	0	75	0
36	0	4467	12	54300	4.7348	227		2	1	3	0	60	0
56	1	4133	11	67600	4.82995	172		2	1	3	0	99	0
65	1	2192	6	175000	5.24304	33		2	0	6	1	6	1
71	0	3780	10	3000000	6.47712	27		2	1	6	2	90	0
80	1	2393	6	320000	5.50515	304		2	1	6	1	12	0
85	1	4453	12	7300	3.86332	238		2	1	6	0	63	0
92	0	309	0	410000	5.61278	661		0	1	6	1	99	0
97	0	91	0	1500000	6.17609	820		0	1	18	2	54	0
98	0	1872	5	2000000	6.30103	82		2	1	30	2	42	0
104	1	2243	6	190000	5.27875	106		2	1	6	1	18	0
130	0	2398	6	300000	5.47712	3		2	1	6	1	30	0
131	0	3473	9	160000	5.20412	20		2	1	21	1	45	0
139	1	2414	6	3000000	6.47712	192		2	1	6	2	42	0
145	1	2255	6	170000	5.23045	282		2	1	6	1	18	0
151	1	4707	12	5700	3.75587	99		2	1	6	0	48	0
159	0	2212	6	510000	5.70757	177		2	1	6	1	12	0
168	0	3811	10	42000	4.62325	181		2	1	6	0	51	0
194	1	4903	13	32000	4.50515	81		2	1	9	0	24	0
197	1	189	0	12000	6.47712	13		0	0	6	2	6	1
210	0	2285	6	61000	4.78533	122		2	1	6	0	54	0
244	0	3634	9	45000	4.65321	162		2	1	6	0	39	0
268	1	2874	7	240000	5.38021	300		2	0	6	1	6	0
277	1	2092	5	40000	4.60206	209		2	1	6	0	87	0
280	0	2689	7	910000	5.95904	289		2	1	6	1	12	0
281	1	3091	8	290000	5.4624	121		2	1	6	1	12	0
283	1	3663	10	1500000	6.17609	160		2	1	3	2	39	0
287	0	2326	6	68000	4.83251	4		2	1	6	0	15	1
294	0	3770	10	130000	5.11394	166		2	1	27	1	42	0
295	0	199	0	2000000	6.30103	834		0	0	6	2	6	0
321	0	3814	10	130000	5.11394	12		2	1	6	1	18	1
322	1	1915	5	380000	5.57978	51		2	1	6	1	12	0
324	0	3351	9	21000	4.32222	256		2	1	6	0	12	0
325	0	2859	7	130000	5.11394	298		2	1	6	1	27	0
326	1	2366	6	61000	4.78533	184		2	1	12	0	27	0
328	1	3634	9	190000	5.27875	143		2	0	6	1	6	0
335	0	3788	10	340000	5.53148	155		2	1	6	1	36	0
345	0	1056	2	12000	4.07918		14	1	1	6	0	78	0
348	1	2424	6	81000	4.90849	188		2	1	9	0	15	1
356	0	3577	9	170000	5.23045	35		2	1	6	1	18	0
367	0	278	0	3000000	6.47712	1655		0	1	6	2	54	0
403	0	2806	7	17000	4.23045	257		2	0	6	0	12	0
405	0	4211	11	55000	4.74036	84		2	1	6	0	12	0
420	1	2629	7	46000	4.66276	21		2	0	6	0	6	0
442	1	78	0	3000000	6.47712	304		0	1	12	2	36	0
450	1	73	0	3000000	6.47712	33		0	0	6	2	6	1
468	1	150	0	3000000	6.47712	142		0	1	12	2	60	0
481	0	2663	7	270000	5.43136	146		2	1	6	1	33	0
486	1	281	0	3000000	6.47712	2132		0	1	12	2	24	0
490	1	355	0	2900000	6.4624	1916		0	0	6	2	6	0
510	1	3588	9	450000	5.65321	199		2	1	12	1	30	0
526	0	4267	11	3100	3.49136	281		2	1	6	0	30	0
541	0	21	0	110000	5.04139	504		0	0	6	1	6	1
556	0	274	0	1300000	6.11394	1169		0	1	12	2	30	0
561	0	322	0	3000000	6.47712	1741		0	0	9	2	9	1
574	1	320	0	2000000	6.30103	757		0	1	6	2	42	0
588	0	104	0	530000	5.72428	2080		0	1	6	1	33	0
592	1	2371	6	9400	3.97313	235		2	0	6	0	6	1
611	0	90	0	3000000	6.47712	1412		0	0	24	2	24	0
623	1	356	0	570000	5.75587	1082		0	0	6	1	6	0
624	1	192	0	1100000	6.04139	407		0	1	6	2	6	0
650	0	295	0	3000000	6.47712	112		0	0	6	2	6	0
651	0	109	0	3000000	6.47712	938		0	0	6	2	6	0
665	0	4102	11	89000	4.94939	60		2	1	6	0	18	0
683	0	122	0	3000000	6.47712	209		0	0	6	2	6	0
707	0	281	0	1200000	6.07918	865		0	0	6	2	6	0
712	0	1969	5	390000	5.59106	198		2	1	12	1	18	0
714	0	84	0	300000	5.47712	307		0	0	6	1	6	1
724	0	5026	13	28000	4.44716	95		2	1	12	0	48	0
733	1	125	0	160000	5.20412	373		0	1	6	1	12	0
742	0	2034	5	110000	5.04139	9		2	1	6	1	12	0
747	0	1841	5	7000	3.8451	165		2	0	6	0	6	0
748	0	1962	5	120000	5.07918	227		2	1	6	1	24	0
751	1	2663	7	180000	5.25527	84		2	1	6	1	18	0
752	0	3071	8	110000	5.04139	76		2	1	6	1	18	0
769	0	2414	6	35000	4.54407	270		2	1	6	0	27	0
771	1	0	0	170000	5.23045	882		0	0	6	1	6	1
775	1	5046	13	8700	3.93952	178		2	1	6	0	15	0
780	1	355	0	3000000	6.47712	210		0	0	9	2	9	1
789	0	117	0	2500000	6.39794	1309		0	1	12	2	18	0
797	0	218	0	450000	5.65321	274		0	0	6	1	6	0
798	0	204	0	250000	5.39794	1768		0	0	6	1	6	1
803	0	305	0	2200000	6.34242	1284		0	1	6	2	12	0
804	0	233	0	3000000	6.47712	895		0	0	6	2	6	0
806	0	3143	8	220000	5.34242	24		2	1	6	1	18	0
836	0	4766	13	24000	4.38021	88		2	1	6	0	12	0
840	1	1850	5	150000	5.17609	186		2	1	9	1	15	0
861	1	2946	8	3700	3.5682	144		2	1	6	0	9	0
867	1	354	0	1800000	6.25527	1295		0	1	6	2	12	0
883	0	175	0	3000000	6.47712	189		0	0	6	2	6	0
895	0	65	0	81000	4.90849	437		0	1	6	0	12	0
950	0	1952	5	10000	4	125		2	1	6	0	6	0
955	1	136	0	560000	5.74819	1379		0	1	6	1	6	0
966	1	199	0	450000	5.65321	832		0	0	6	1	6	0
976	0	262	0	43000	4.63347	204		0	0	12	0	12	1
999	0	3312	9	57000	4.75587	304		2	1	6	0	12	0
1185	1	170	0	170000	5.23045	843		0	1	12	1	30	0
1450	0	3039	8	230000	5.36173	285		2	1	6	1	18	0
1533	1	4927	13	360000	5.5563	56		2	0	18	1	18	0
1562	0	2882	7	6195	3.79204	74		2	0	6	0	6	0
1574	0	2637	7	500000	5.69897	170		2	0	6	1	6	0
1603	0	274	0	257424	5.41065	1354		0	0	12	1	12	0
1629	0	2717	7	116923	5.0679	88		2	1	21	1	21	0
1982	1	194	0	2800000	6.44716		36	0	1	15	2	15	0

## Sheet: n=1244
ID	Sex	Age_D	Age_Y	VL	VL_log	CD4_n	CD4_p	Age_GRP	VL50_intro	VL50_intro_DUR	VL_GRP	F_up_DUR	Death
1	1	2546	6	750000	5.87506	52	3	2	0	3	1	3	1
2	1	3762	10	597000	5.77597	1	1	2	1	12	1	108	0
3	0	1451	3	664000	5.82217	6	6	1	1	18	1	111	0
4	1	2120	5	391000	5.59218	74	1	2	1	12	1	111	0
7	0	2250	6	190000	5.27875	42	4	2	1	84	1	102	0
10	1	4257	11	117000	5.06819	60	5	2	1	9	1	30	1
11	1	1363	3	750000	5.87506	347	10	1	1	18	1	105	0
14	1	1299	3	439000	5.64246	429	9	1	0	6	1	6	1
15	0	1419	3	365000	5.56229	116	9	1	1	12	1	108	0
17	1	1985	5	257000	5.40993	339	9	2	1	12	1	108	0
18	1	2155	5	403000	5.60531	24	1	2	1	6	1	108	0
20	0	677	1	750000	5.87506	266	4	1	1	18	1	108	0
21	1	2650	7	388000	5.58883	69	3	2	1	51	1	102	0
22	0	2696	7	750000	5.87506	26	3	2	1	24	1	111	0
23	1	2289	6	32000	4.50515	274	12	2	1	36	0	114	0
25	0	1359	3	750000	5.87506	298	12	1	1	12	1	105	0
27	1	651	1	750000	5.87506	158	11	1	1	15	1	102	0
30	1	2404	6	750000	5.87506	95	12	2	1	15	1	105	0
32	1	978	2	750000	5.87506	237	3	1	1	6	1	96	0
33	1	2183	5	750000	5.87506	308	8	2	1	6	1	105	0
34	0	3093	8	35000	4.54407	7	1	2	0	18	0	18	1
35	1	1311	3	750000	5.87506	290	8	1	1	12	1	102	0
37	0	1280	3	519000	5.71517	426	8	1	1	60	1	63	0
39	0	1219	3	750000	5.87506	1704	6	1	1	12	1	117	0
40	0	1423	3	119000	5.07555	302	10	1	1	3	1	99	0
41	1	3876	10	93700	4.97174	216	11	2	1	6	0	69	0
43	0	1719	4	750000	5.87506	227	9	1	1	12	1	105	0
44	0	2309	6	124000	5.09342	307	10	2	1	6	1	99	0
47	1	986	2	750000	5.87506	132	10	1	1	15	1	123	0
48	1	1041	2	234000	5.36922	1070	12	1	1	3	1	102	0
49	1	1383	3	750000	5.87506	513	6	1	1	12	1	102	0
50	1	1191	3	750000	5.87506	176	8	1	1	6	1	96	0
52	1	815	2	142000	5.15229	31	5	1	0	6	1	6	1
54	0	2741	7	750000	5.87506	267	10	2	1	18	1	90	0
57	0	846	2	319000	5.50379	680	14	1	1	18	1	99	0
58	1	4018	11	196000	5.29226	15	3	2	0	6	1	6	1
59	0	810	2	750000	5.87506	98	2	1	1	27	1	99	0
61	0	154	0	550000	5.74036	229	9	0	1	51	1	90	0
62	0	534	1	750000	5.87506	639	13	1	1	6	1	75	0
63	1	1271	3	710000	5.85126	879	8	1	1	12	1	99	0
64	0	2477	6	84000	4.92428	32	9	2	0	6	0	6	1
68	0	244	0	1900000	6.27875	382	20	0	0	6	2	6	1
69	0	605	1	630000	5.79934	187	6	1	1	18	1	90	0
70	1	1451	3	750000	5.87506	846	22	1	1	6	1	96	0
72	1	1328	3	194000	5.2878	266	7	1	1	9	1	96	0
73	1	1366	3	750000	5.87506	635	11	1	1	48	1	105	0
74	0	829	2	2600000	6.41497	311	9	1	1	18	2	99	0
75	1	833	2	3000000	6.47712	652	13	1	1	24	2	90	0
76	0	2340	6	210000	5.32222	229	4	2	1	6	1	90	0
77	1	2122	5	3000000	6.47712	1	1	2	1	6	2	84	0
79	0	2650	7	1100000	6.04139	78	3	2	1	6	2	90	0
81	0	1308	3	860000	5.9345	370	11	1	1	6	1	93	0
82	0	2064	5	780000	5.89209	342	11	2	1	6	1	102	0
88	1	473	1	340000	5.53148	906	10	1	1	6	1	99	0
90	0	2829	7	95300	4.97909	62	2	2	1	6	0	36	0
91	0	722	1	25	1.39794	689	19	1	1	3	0	99	0
93	0	1319	3	63000	4.79934	615	16	1	1	6	0	84	0
95	0	737	2	2000000	6.30103	348	11	1	1	18	2	90	0
96	1	3364	9	41000	4.61278	94	15	2	1	6	0	87	0
100	0	1362	3	29000	4.4624	474	13	1	1	6	0	93	0
101	0	1963	5	35000	4.54407	300	15	2	1	6	0	90	0
102	1	225	0	3000000	6.47712	104	10	0	0	6	2	6	1
103	1	3995	10	32000	4.50515	16	1	2	1	6	0	105	0
106	0	479	1	650000	5.81291	45	3.25	1	1	21	1	105	0
107	1	2939	8	38000	4.57978	4	0.2	2	0	6	0	6	1
109	1	795	2	1600000	6.20412	1054	13	1	1	12	2	96	0
110	0	4480	12	24000	4.38021	6	0.3	2	0	6	0	6	1
111	0	895	2	7500000	6.87506	589	11	1	1	12	2	84	0
112	0	1427	3	250000	5.39794	258	7	1	1	6	1	90	0
113	0	1782	4	170000	5.23045	349	8	1	1	6	1	96	0
114	0	4914	13	1400000	6.14613	85	5	2	0	6	2	6	1
116	1	3876	10	80000	4.90309	64	9	2	1	6	0	78	0
118	1	1263	3	73000	4.86332	568	14	1	1	6	0	75	0
119	1	2954	8	34000	4.53148	188	5	2	1	6	0	93	0
120	1	598	1	503000	5.70157	225	7	1	0	87	1	87	0
121	0	2373	6	180000	5.25527	112	5	2	1	42	1	87	0
123	0	1294	3	410000	5.61278	407	13	1	1	6	1	99	0
126	1	1084	2	656000	5.8169	444	11	1	1	6	1	96	0
127	0	2828	7	100000	5	306	6	2	1	9	1	105	0
128	1	1315	3	38000	4.57978	949	10	1	1	6	0	96	0
129	1	293	0	270000	5.43136	106	5	0	1	18	1	96	0
132	1	502	1	500000	5.69897	55	7	1	1	84	1	93	0
133	1	454	1	560000	5.74819	972	11	1	0	18	1	18	1
134	0	2075	5	140000	5.14613	5	0.4	2	1	6	1	99	0
136	0	3262	8	160000	5.20412	273	11	2	1	6	1	102	0
137	1	1578	4	750000	5.87506	747	15	1	1	18	1	87	0
141	0	829	2	1600000	6.20412	800	11	1	1	6	2	84	0
142	0	1556	4	93000	4.96848	478	11	1	1	6	0	96	0
150	0	823	2	430000	5.63347	289	10	1	1	21	1	84	0
152	1	316	0	1300000	6.11394	534	15	0	0	6	2	6	1
154	0	1563	4	830000	5.91908	519	12	1	0	45	1	48	0
155	0	2242	6	460000	5.66276	140	7	2	1	6	1	24	0
160	0	1155	3	2800000	6.44716	258	8	1	1	12	2	87	0
162	0	687	1	2000000	6.30103	607	13	1	1	12	2	27	0
163	1	505	1	250000	5.39794	620	7	1	1	15	1	99	0
164	0	1539	4	88000	4.94448	16	2	1	1	6	0	90	0
165	1	220	0	1400000	6.14613	1153	18	0	1	12	2	72	0
166	0	1607	4	53000	4.72428	527	11	1	1	9	0	78	0
167	0	785	2	560000	5.74819	762	13	1	1	6	1	81	0
170	1	3152	8	15000	4.17609	253	11	2	1	6	0	63	0
171	0	364	0	180000	5.25527	888	12	0	1	6	1	84	0
173	0	544	1	3000000	6.47712	900	6	1	1	12	2	96	0
174	0	3739	10	73000	4.86332	12	1	2	1	6	0	84	1
175	0	3208	8	64000	4.80618	305	15	2	1	6	0	87	0
177	0	1039	2	88000	4.94448	538	12	1	0	18	0	24	0
178	0	1425	3	2900	3.4624	337	13	1	1	6	0	84	0
180	1	143	0	260000	5.41497	1048	28	0	1	6	1	90	0
181	0	418	1	260000	5.41497	708	17	1	1	12	1	90	0
185	1	381	1	680000	5.83251	1243	15	1	1	15	1	72	0
188	1	2352	6	80000	4.90309	341	11	2	1	6	0	84	0
189	1	3377	9	29000	4.4624	310	34	2	0	6	0	6	1
192	1	155	0	3000000	6.47712	21	4	0	0	6	2	6	1
193	1	3020	8	28000	4.44716	212	12	2	1	6	0	90	0
195	1	653	1	500000	5.69897	681	10	1	1	15	1	75	0
196	1	240	0	232000	4.61278	17	16	0	0	6	0	6	1
198	0	1145	3	920000	4.72428	760	14	1	1	6	0	84	0
199	1	559	1	167000	6.32222	1029	18	1	1	6	2	84	0
200	0	2570	7	368000	4.90309	346	16	2	1	6	0	90	0
201	0	440	1	1800000	6.25527	69	2	1	1	18	2	96	0
202	0	713	1	840000	5.92428	829	16	1	1	45	1	48	0
203	0	308	0	160000	5.20412	525	13	0	1	6	1	78	0
204	1	215	0	1300000	6.11394	1681	21	0	1	6	2	84	0
207	0	1323	3	29000	4.4624	1502	13	1	1	12	0	84	0
208	0	1523	4	31000	4.49136	326	13	1	1	6	0	87	0
209	1	243	0	2300000	6.36173	3217	20	0	1	6	2	93	0
211	0	580	1	120000	5.07918	2545	12	1	1	12	1	87	0
213	1	1522	4	110000	5.04139	437	19	1	1	6	1	90	0
214	0	1592	4	100000	5	761	12	1	1	6	1	93	0
216	1	1265	3	38000	4.57978	639	11	1	1	6	0	84	0
217	0	994	2	300000	5.47712	447	13	1	1	6	1	54	0
219	0	2794	7	150000	5.17609	156	5	2	0	6	1	6	1
220	1	815	2	63000	4.79934	99	2	1	1	18	0	30	0
223	0	3985	10	250000	5.39794	9	4	2	1	18	1	78	0
224	0	466	1	260000	5.41497	600	14	1	1	6	1	78	0
226	0	4104	11	120000	5.07918	189	5	2	0	72	1	72	1
227	1	319	0	330000	5.51851	36	1	0	1	12	1	84	0
228	0	678	1	870000	5.93952	1019	16	1	1	9	1	93	0
229	1	524	1	42000	4.62325	623	5	1	0	6	0	12	0
231	1	3653	10	360000	5.5563	252	9	2	1	6	1	60	0
233	1	2133	5	69000	4.83885	329	7	2	1	12	0	93	0
234	1	1015	2	60000	4.77815	709	11	1	1	9	0	93	0
235	0	1617	4	29000	4.4624	599	10	1	1	6	0	78	0
236	0	294	0	1100000	6.04139	795	21	0	1	15	2	93	0
237	0	2275	6	610000	5.78533	327	3	2	1	6	1	90	0
238	0	288	0	1100000	6.04139	527	12	0	0	84	2	84	0
239	1	545	1	275000	5.43933	612	18	1	1	12	1	18	0
240	0	292	0	1300000	6.11394	1322	40	0	1	15	2	90	0
241	0	241	0	21000	4.32222	1164	11	0	1	6	0	90	0
242	0	4311	11	100000	5	212	8	2	1	6	1	93	0
245	1	1563	4	890000	5.94939	640	8	1	1	6	1	84	0
247	0	943	2	2700000	6.43136	380	10	1	1	18	2	81	0
249	0	1823	4	190000	5.27875	338	9	1	1	39	1	78	0
250	1	387	1	3000000	6.47712	987	8	1	1	6	2	90	0
251	1	320	0	480000	5.68124	1099	26	0	1	21	1	54	0
252	0	334	0	87000	4.93952	296	10	0	0	6	0	6	1
253	0	130	0	3000000	6.47712	858	18	0	1	6	2	54	0
256	1	841	2	95000	4.97772	313	7	1	1	6	0	21	0
257	1	1572	4	580000	5.76343	477	11	1	1	3	1	81	0
258	1	2841	7	300	2.47712	255	12	2	1	6	0	93	0
259	0	2304	6	200000	5.30103	292	7	2	1	42	1	99	0
260	0	1854	5	34000	4.53148	14	1	2	1	6	0	90	0
261	0	527	1	3000000	6.47712	111	1	1	1	27	2	81	0
263	0	107	0	1300000	6.11394	1177	25	0	1	6	2	90	0
264	1	1081	2	700000	5.8451	446	11	1	1	6	1	87	0
265	0	1350	3	94000	4.97313	466	10	1	1	6	0	12	1
266	1	439	1	1100000	6.04139	876	18	1	1	6	2	81	0
267	1	377	1	420000	5.62325	1707	12	1	1	24	1	93	0
270	0	3058	8	220000	5.34242	47	16	2	1	24	1	90	0
271	0	519	1	1300000	6.11394	626	3	1	1	6	2	84	0
273	0	1073	2	1300000	6.11394	795	13	1	1	9	2	87	0
274	0	1435	3	590000	5.77085	17	6	1	1	78	1	90	0
276	0	1197	3	81000	4.90849	678	9	1	0	78	0	78	0
278	1	2585	7	310000	5.49136	66	2.8	2	1	9	1	81	0
282	1	2644	7	22000	4.34242	332	8	2	1	6	0	63	0
284	1	199	0	83000	4.91908	474	20	0	0	6	0	6	1
290	0	255	0	1500000	6.17609	2355	25	0	1	9	2	90	0
291	1	3663	10	91000	4.95904	155	4	2	1	6	0	12	0
293	0	270	0	160000	5.20412	583	13	0	1	6	1	84	0
296	0	1414	3	1100000	6.04139	489	15	1	1	3	2	84	0
297	1	677	1	39000	4.59106	423	11	1	1	3	0	78	0
298	0	3291	9	140000	5.14613	3	0.4	2	0	6	1	6	1
299	0	1351	3	500000	5.69897	510	12	1	1	6	1	78	0
301	1	1082	2	640000	5.80618	851	12	1	1	6	1	87	0
305	0	155	0	56000	4.74819	1051	12	0	1	21	0	90	0
306	0	214	0	3000000	6.47712	265	3	0	1	6	2	78	0
307	1	989	2	750000	5.87506	1099	13	1	0	6	1	6	1
308	0	2743	7	320	2.50515	228	12	2	1	6	0	75	0
310	0	1860	5	180000	5.25527	101	5	2	1	6	1	12	0
311	0	628	1	3000000	6.47712	566	7	1	1	12	2	87	0
313	0	201	0	3600000	6.5563	213	9	0	0	6	2	6	1
314	0	2317	6	1100000	6.04139	178	5	2	1	18	2	30	1
315	0	2119	5	310000	5.49136	317	11	2	1	63	1	84	0
317	1	93	0	96000	4.98227	236	13	0	1	18	0	78	0
319	1	137	0	2000000	6.30103	239	8	0	0	78	2	78	0
320	0	1077	2	680000	5.83251	267	9	1	0	6	1	6	1
331	1	1455	3	28000	4.44716	327	9	1	1	6	0	48	0
332	0	3247	8	200000	5.30103	9	8	2	1	3	1	78	0
333	0	1556	4	770000	5.88649	228	9	1	0	6	1	6	1
334	0	3829	10	210000	5.32222	13	2	2	1	9	1	60	0
336	0	1172	3	390000	5.59106	670	13	1	1	15	1	81	0
337	0	715	1	1000000	6	972	14	1	0	6	2	6	1
338	0	168	0	890000	5.94939	379	9	0	0	93	1	93	0
339	0	532	1	2500000	6.39794	386	7	1	0	24	2	24	1
341	0	2136	5	230000	5.36173	313	9	2	1	6	1	90	0
342	0	3418	9	49000	4.6902	140	12	2	1	15	0	24	0
343	0	233	0	3000000	6.47712	284	13	0	1	6	2	75	0
344	0	3617	9	14000	4.14613	6	6	2	1	6	0	12	0
346	1	476	1	2400000	6.38021	144	16	1	0	6	2	6	1
347	1	3094	8	23000	4.36173	258	13	2	1	6	0	84	0
349	1	1818	4	80000	4.90309	236	11	1	0	24	0	24	0
350	1	814	2	910000	5.95904	52	3	1	0	39	1	45	0
351	0	196	0	1500000	6.17609	718	15	0	1	24	2	84	0
352	1	558	1	160000	5.20412	1389	14	1	1	6	1	72	0
354	0	539	1	3000000	6.47712	674	4	1	0	6	2	6	0
355	1	1646	4	140000	5.14613	66	3	1	1	6	1	78	0
360	0	3527	9	76000	4.88081	4	1	2	1	24	0	84	0
363	0	179	0	3000000	6.47712	473	13	0	0	21	2	24	0
365	1	227	0	2000000	6.30103	584	12	0	0	6	2	6	0
366	1	1769	4	16000	4.20412	483	10	1	1	12	0	84	0
369	0	1050	2	210000	5.32222	920	5	1	1	12	1	69	0
370	1	1076	2	56000	4.74819	950	13	1	1	6	0	81	0
371	0	3467	9	250000	5.39794	211	8	2	1	6	1	78	0
373	0	3694	10	30000	4.47712	144	11	2	1	6	0	81	0
374	1	156	0	1700000	6.23045	1861	20	0	1	6	2	78	0
375	1	641	1	950000	5.97772	866	18	1	1	12	1	72	0
376	1	3037	8	3000000	6.47712	5	0.4	2	1	6	2	75	0
377	0	282	0	84000	4.92428	1023	13	0	1	39	0	84	0
378	0	162	0	640000	5.80618	1034	20	0	1	18	1	21	0
379	1	309	0	71000	4.85126	740	16	0	0	6	0	6	1
380	1	3857	10	5000	3.69897	171	8	2	1	6	0	72	0
382	0	3303	9	330000	5.51851	3	1	2	1	9	1	75	0
383	0	987	2	3000000	6.47712	286	6	1	1	6	2	81	0
384	1	774	2	1000000	6	133	6	1	1	24	2	75	0
385	1	3299	9	60000	4.77815	111	9	2	0	6	0	6	0
386	0	3045	8	73000	4.86332	220	12	2	1	12	0	81	0
387	0	3745	10	210000	5.32222	130	68	2	0	6	1	6	1
388	0	644	1	3000000	6.47712	1313	20	1	0	12	2	18	0
389	1	485	1	1600000	6.20412	176	7	1	1	24	2	81	0
390	1	1770	4	170000	5.23045	752	15	1	1	6	1	84	0
391	0	194	0	940000	5.97313	394	31	0	1	15	1	87	0
393	0	161	0	30000	4.47712	1099	8	0	1	6	0	69	0
394	1	3467	9	17000	4.23045	165	7	2	1	6	0	78	0
395	0	852	2	210000	5.32222	421	7	1	1	9	1	84	0
396	0	3454	9	66000	4.81954	56	3	2	1	6	0	54	0
398	1	3320	9	470000	5.6721	127	10	2	1	6	1	75	0
399	0	504	1	72000	4.85733	906	14	1	0	6	0	6	1
408	0	233	0	3000000	6.47712	714	13	0	1	6	2	75	0
409	0	1090	2	67000	4.82607	1175	13	1	1	9	0	90	0
410	0	236	0	3000000	6.47712	980	17	0	1	57	2	87	0
411	0	1023	2	32000	4.50515	53	1	1	1	9	0	84	0
413	0	374	1	860000	5.9345	930	19	1	1	6	1	60	0
414	0	1592	4	330000	5.51851	439	16	1	1	9	1	78	0
417	1	1899	5	310000	5.49136	219	11	2	1	18	1	84	0
418	1	2376	6	77000	4.88649	66	4	2	1	6	0	60	0
419	1	2438	6	300000	5.47712	169	13	2	1	6	1	78	0
421	0	280	0	1100000	6.04139	633	24	0	1	33	2	60	0
422	0	1072	2	2200000	6.34242	117	6	1	1	18	2	96	0
423	1	3323	9	160000	5.20412	38	3	2	1	6	1	84	0
425	0	352	0	1600000	6.20412	1935	20	0	1	36	2	96	0
426	0	219	0	3000000	6.47712	1297	23	0	1	27	2	84	0
427	0	3159	8	250000	5.39794	345	17	2	1	6	1	66	0
428	1	287	0	1700000	6.23045	445	12	0	0	9	2	9	1
429	0	869	2	1700	3.23045	15	2	1	0	6	0	6	1
430	0	232	0	170000	5.23045	2459	17	0	1	6	1	81	0
431	1	412	1	550000	5.74036	24	4	1	0	6	1	6	1
433	1	1409	3	510000	5.70757	571	18	1	1	9	1	81	0
435	1	201	0	270000	5.43136	67	3	0	1	6	1	72	0
436	0	2316	6	51000	4.70757	6	1	2	0	6	0	6	1
437	0	395	1	110000	5.04139	507	8	1	0	6	1	6	1
439	0	216	0	1300000	6.11394	624	20	0	0	6	2	6	0
440	0	72	0	690000	5.83885	1004	41	0	1	51	1	84	0
444	0	1632	4	30000	4.47712	259	11	1	1	6	0	72	0
445	1	3511	9	28000	4.44716	14	1	2	1	6	0	78	0
447	1	2762	7	6900	3.83885	5	1	2	1	6	0	60	0
449	0	108	0	580000	5.76343	733	20	0	1	12	1	72	0
452	0	358	0	160000	5.20412	145	9	0	1	12	1	81	0
453	0	1807	4	110000	5.04139	282	24	1	1	57	1	75	0
454	1	2408	6	13000	4.11394	187	8	2	1	6	0	66	0
455	1	1060	2	44000	4.64345	223	12	1	1	12	0	72	0
456	1	2736	7	340000	5.53148	197	6	2	1	6	1	36	0
457	1	436	1	490000	5.6902	64	4	1	0	6	1	6	1
460	1	1993	5	20000	4.30103	225	6	2	1	6	0	75	0
461	1	1750	4	350000	5.54407	333	13	1	1	6	1	78	0
462	1	2538	6	25	1.39794	9	0.3	2	1	3	0	75	0
465	0	3363	9	120000	5.07918	328	14	2	1	6	1	66	0
466	1	629	1	300000	5.47712	362	18	1	1	15	1	75	0
467	1	1012	2	2600000	6.41497	95	19	1	1	3	2	78	0
469	1	1082	2	160000	5.20412	834	13.9	1	1	6	1	81	0
473	0	1676	4	13000	4.11394	278	12	1	1	6	0	84	0
476	1	123	0	930000	5.96848	968	19	0	0	6	1	6	1
477	0	255	0	750000	5.87506	80	6	0	1	15	1	84	0
478	1	3573	9	28000	4.44716	154	8	2	1	12	0	66	0
480	0	4152	11	700	2.8451	4	0.4	2	0	6	0	6	1
482	1	3649	9	570000	5.75587	168	7	2	0	6	1	6	1
483	0	1697	4	5800	3.76343	360	8	1	1	6	0	51	0
485	0	572	1	1900000	6.27875	1051	16	1	1	57	2	81	0
487	0	1007	2	1300000	6.11394	738	19	1	1	6	2	60	0
491	0	212	0	140000	5.14613	1268	29	0	1	9	1	75	0
492	0	67	0	120000	5.07918	1481	21	0	1	6	1	63	0
493	0	788	2	1400000	6.14613	474	16	1	1	36	2	78	0
494	1	1648	4	19000	4.27875	2	0.3	1	1	6	0	63	0
495	0	274	0	3000000	6.47712	261	10	0	1	6	2	48	0
496	0	2989	8	92000	4.96379	102	5	2	1	6	0	84	0
497	1	619	1	114000	5.0569	515	17	1	1	6	1	72	0
498	0	402	1	770000	5.88649	988	7	1	1	15	1	54	0
500	1	110	0	3000000	6.47712	497	15	0	1	6	2	72	0
501	1	412	1	410000	5.61278	377	11	1	1	6	1	60	0
502	0	3783	10	110000	5.04139	20	1	2	1	27	1	78	0
503	0	1238	3	170000	5.23045	290	12	1	1	6	1	60	0
504	1	718	1	1400000	6.14613	493	6	1	1	12	2	78	0
505	1	184	0	680000	5.83251	1195	22	0	1	6	1	60	0
506	1	231	0	3000000	6.47712	1644	16	0	1	18	2	66	0
508	0	183	0	1800000	6.25527	183	2.58	0	1	6	2	21	0
509	0	722	1	91000	4.95904	1027	14	1	1	12	0	75	0
511	1	583	1	750000	5.87506	569	14	1	1	15	1	72	0
512	0	1761	4	97000	4.98677	78	2	1	1	6	0	39	0
513	1	383	1	360	2.5563	650	13	1	1	12	0	57	0
516	0	2784	7	23000	4.36173	262	4	2	1	18	0	69	0
517	1	1456	3	360000	5.5563	280	13	1	1	6	1	75	0
519	0	356	0	120000	5.07918	1121	14	0	1	6	1	45	0
521	0	2540	6	520000	5.716	128	6	2	1	6	1	69	0
522	1	3165	8	200000	5.30103	26	2	2	1	6	1	75	0
523	0	224	0	580000	5.76343	104	13	0	0	72	1	72	0
524	0	589	1	160000	5.20412	1779	22	1	1	12	1	72	0
525	0	229	0	1200000	6.07918	610	13	0	1	12	2	72	0
529	0	510	1	45000	4.65321	629	14	1	1	6	0	63	0
531	1	229	0	1300000	6.11394	1343	26	0	1	9	2	72	0
532	0	319	0	510000	5.70757	1770	16	0	1	6	1	60	0
533	0	2202	6	20000	4.30103	323	15	2	1	9	0	81	0
534	1	530	1	310000	5.49136	717	15	1	1	21	1	69	0
535	0	110	0	440000	5.64345	381	33	0	1	15	1	75	0
537	0	1488	4	290000	5.4624	254	9	1	1	12	1	75	0
538	0	3246	8	990000	5.99564	226	15	2	1	63	1	75	0
540	0	100	0	330000	5.51851	128	10	0	1	6	1	60	0
542	1	1242	3	76000	4.88081	895	10	1	1	6	0	60	0
543	0	1715	4	11000	4.04139	93	4	1	1	6	0	63	0
545	0	538	1	550000	5.74036	1067	13	1	1	18	1	69	0
546	0	931	2	220000	5.34242	625	17	1	1	6	1	63	0
547	1	209	0	1300000	6.11394	223	27	0	1	27	2	57	1
550	0	119	0	3000000	6.47712	1194	15	0	1	15	2	69	0
551	1	244	0	64000	4.80618	556	12	0	1	6	0	69	0
553	0	558	1	14000	4.14613	669	15	1	1	21	0	75	0
554	0	1016	2	1400000	6.14613	751	13	1	1	33	2	72	0
555	0	496	1	76000	4.88081	1409	15	1	1	6	0	48	0
557	0	1732	4	880000	5.94448	1619	15	1	1	12	1	72	0
558	1	731	2	85000	4.92942	979	13	1	1	12	0	60	0
560	1	2119	5	14000	4.14613	115	3	2	1	6	0	72	0
562	0	1715	4	540000	5.73239	194	10	1	1	48	1	72	0
564	1	1385	3	660000	5.81954	292	13	1	1	6	1	72	0
565	0	70	0	1330000	6.12385	1420	19	0	1	9	2	75	0
566	1	2239	6	430000	5.63347	221	7	2	1	6	1	60	0
567	1	1712	4	120000	5.07918	472	16	1	1	6	1	60	0
568	1	2981	8	710000	5.85126	5	2	2	0	6	1	6	0
569	0	2223	6	420000	5.62325	348	12	2	1	6	1	66	0
571	0	117	0	1400000	6.14613	1423	28	0	1	18	2	66	0
572	1	3126	8	16000	4.20412	155	9	2	1	6	0	69	0
573	1	1950	5	30000	4.47712	271	18	2	1	6	0	72	0
575	1	1172	3	410000	5.61278	1096	12	1	0	6	1	6	1
576	0	1272	3	62000	4.79239	457	10	1	1	6	0	78	0
577	0	851	2	4700	3.6721	712	13	1	1	6	0	72	0
578	0	692	1	1400000	6.14613	771	11	1	1	12	2	72	0
579	0	321	0	3000000	6.47712	299	7	0	1	12	2	54	0
580	0	684	1	3000000	6.47712	1376	16	1	1	6	2	75	0
581	0	412	1	590000	5.77085	1257	14	1	0	6	1	6	1
582	0	805	2	1200000	6.07918	360	4	1	1	6	2	45	0
583	0	787	2	22000	4.34242	488	12	1	1	6	0	51	0
584	0	647	1	3000000	6.47712	922	12	1	1	12	2	69	0
586	1	571	1	1400000	6.14613	1864	23	1	0	6	2	6	1
587	1	662	1	600000	5.77815	329	11	1	1	18	1	48	0
589	1	5096	13	74000	4.86923	193	12	2	1	6	0	63	0
590	1	173	0	2700000	6.43136	14	1	0	0	6	2	6	1
591	1	346	0	1300000	6.11394	2183	44	0	0	6	2	6	1
593	1	140	0	3000000	6.47712	792	37	0	0	6	2	6	1
594	0	1092	2	43000	4.63347	266	14	1	1	6	0	72	0
596	0	2835	7	41000	4.61278	74	4	2	1	36	0	57	0
597	0	287	0	840000	5.92428	692	4	0	0	6	1	12	0
599	1	765	2	3000000	6.47712	34	1	1	1	9	2	57	0
600	1	2620	7	140000	5.14613	246	14	2	1	6	1	66	0
601	1	337	0	900000	5.95424	41	3	0	0	6	1	12	0
602	1	1027	2	3000000	6.47712	524	20	1	1	6	2	66	0
604	0	3728	10	140000	5.14613	162	9	2	1	6	1	60	0
605	0	703	1	3000000	6.47712	550	5	1	1	21	2	69	0
606	0	182	0	910000	5.95904	937	16	0	1	12	1	24	0
607	0	3980	10	5200	3.716	51	3	2	1	6	0	12	1
608	1	2387	6	790000	5.89763	136	7	2	1	6	1	66	0
609	1	254	0	3000000	6.47712	1424	14	0	0	15	2	21	0
610	0	2617	7	400000	5.60206	249	8	2	1	12	1	66	0
612	0	3894	10	460000	5.66276	32	1	2	1	6	1	42	0
613	1	149	0	620000	5.79239	943	17	0	1	6	1	57	0
614	0	318	0	3000000	6.47712	12	6	0	1	6	2	48	0
615	0	2804	7	1200	3.07918	79	14	2	1	9	0	72	0
616	0	1174	3	980000	5.99123	311	8	1	1	6	1	75	0
617	0	92	0	1500000	6.17609	1181	33	0	1	6	2	60	0
618	0	1463	4	2100000	6.32222	786	14	1	1	6	2	60	0
621	0	108	0	1200000	6.07918	560	23	0	0	6	2	6	1
622	0	482	1	1100000	6.04139	872	13	1	1	3	2	54	0
626	1	2789	7	63000	4.79934	300	9	2	1	6	0	66	0
628	0	304	0	1600000	6.20412	1169	18	0	1	6	2	42	0
629	0	302	0	2400000	6.38021	672	14	0	1	6	2	60	0
631	0	537	1	260000	5.41497	1230	23	1	1	24	1	57	0
632	0	3617	9	44000	4.64345	86	11	2	1	6	0	66	0
633	1	1002	2	31000	4.49136	362	17	1	1	6	0	66	0
634	1	3187	8	23000	4.36173	284	9	2	1	6	0	66	0
635	1	149	0	1500000	6.17609	1464	15	0	1	6	2	69	0
636	0	788	2	230	2.36173	504	12	1	0	6	0	6	1
639	1	1629	4	220000	5.34242	14	2	1	1	6	1	66	0
640	0	101	0	800000	5.90309	1297	23	0	1	6	1	57	0
642	0	242	0	3000000	6.47712	682	11	0	1	18	2	63	0
643	0	73	0	880000	5.94448	799	14	0	1	6	1	66	0
644	1	3296	9	48000	4.68124	41	8	2	0	54	0	54	0
646	0	126	0	430000	5.63347	975	20	0	1	6	1	63	0
647	0	852	2	130000	5.11394	331	6	1	1	54	1	66	0
648	0	1363	3	320000	5.50515	496	12	1	1	6	1	63	0
649	0	206	0	720000	5.85733	234	3	0	1	6	1	69	0
652	0	273	0	3000000	6.47712	503	11	0	1	6	2	75	0
654	0	4360	11	2100000	6.32222	19	9	2	1	6	2	63	0
655	0	1672	4	120000	5.07918	23	1	1	1	6	1	57	0
656	1	92	0	3000000	6.47712	223	32	0	0	6	2	6	1
657	0	1407	3	610000	5.78533	213	10	1	1	6	1	42	0
658	0	2265	6	7900	3.89763	116	17	2	1	6	0	60	0
659	1	163	0	2200000	6.34242	831	25	0	1	30	2	66	0
660	0	136	0	520000	5.716	565	31	0	0	6	1	6	1
661	1	2406	6	10000	4	45	4	2	1	6	0	66	0
662	1	1346	3	49000	4.6902	335	7	1	1	6	0	24	0
663	1	3372	9	22000	4.34242	87	5	2	1	9	0	66	0
664	0	829	2	390000	5.59106	647	7	1	1	12	1	24	0
666	0	844	2	67000	4.82607	473	16	1	1	6	0	60	0
667	0	2341	6	360000	5.5563	124	7	2	1	9	1	69	0
668	0	253	0	110000	5.04139	909	19	0	0	6	1	6	1
669	0	108	0	1000000	6	2039	22	0	1	12	2	60	0
670	0	517	1	3000000	6.47712	475	20	1	0	21	2	24	0
671	0	141	0	210000	5.32222	1158	30	0	1	6	1	60	0
672	1	2732	7	700000	5.8451	174	19	2	1	9	1	45	0
673	0	2866	7	150000	5.17609	139	10	2	1	12	1	66	0
675	1	2331	6	110000	5.04139	113	5	2	1	6	1	63	0
676	0	170	0	220000	5.34242	303	11	0	1	12	1	30	0
679	1	209	0	3000000	6.47712	164	7	0	1	6	2	36	0
681	0	532	1	110000	5.04139	10	1	1	1	18	1	63	0
682	1	157	0	2000000	6.30103	30	2	0	1	6	2	45	0
684	1	82	0	970000	5.98677	178	7	0	1	36	1	57	0
685	1	456	1	82000	4.91381	1534	22	1	0	6	0	6	1
686	1	85	0	210000	5.32222	2696	29	0	1	6	1	60	0
687	0	3701	10	320000	5.50515	26	4	2	1	54	1	66	0
688	0	2851	7	120000	5.07918	6	1	2	1	6	1	54	0
689	1	188	0	450000	5.65321	1083	24	0	1	6	1	57	0
690	0	342	0	3000000	6.47712	1455	12	0	0	60	2	60	0
691	0	99	0	110000	5.04139	1849	20	0	1	6	1	66	0
692	0	198	0	570000	5.75587	990	48	0	1	9	1	21	0
693	1	3722	10	560000	5.74819	259	11	2	1	3	1	54	0
694	0	270	0	3000000	6.47712	830	19	0	1	6	2	36	0
695	0	662	1	710	2.85126	644	9	1	0	6	0	6	0
696	1	156	0	31000	4.49136	206	10	0	1	6	0	57	0
698	1	435	1	3000000	6.47712	1129	20	1	0	6	2	6	1
699	0	3081	8	240000	5.38021	169	12	2	1	6	1	66	0
700	1	412	1	230000	5.36173	80	6	1	0	18	1	24	0
701	0	231	0	83000	4.91908	80	13	0	0	6	0	6	0
703	1	361	0	79000	4.89763	470	3	0	1	6	0	54	0
704	1	2781	7	150000	5.17609	71	5	2	1	9	1	60	0
705	0	101	0	400000	5.60206	2039	28	0	1	6	1	42	0
706	0	2257	6	230000	5.36173	235	11	2	1	6	1	24	0
708	1	83	0	2000000	6.30103	2317	32	0	1	18	2	42	0
709	0	3412	9	76000	4.88081	115	4	2	1	3	0	51	0
710	1	99	0	2800000	6.44716	717	29	0	1	12	2	57	0
711	0	511	1	94000	4.97313	987	17	1	1	60	0	66	0
715	1	175	0	90000	4.95424	1743	23	0	0	24	0	24	0
716	0	296	0	190000	5.27875	1173	16	0	1	9	1	60	0
717	0	160	0	1100000	6.04139	1551	23	0	0	6	2	6	1
719	0	73	0	250000	5.39794	235	7	0	1	6	1	57	0
721	0	207	0	3000000	6.47712	202	17	0	1	12	2	45	0
722	0	194	0	2900000	6.4624	1421	16	0	1	12	2	66	0
723	0	160	0	2600000	6.41497	1083	14	0	1	6	2	30	0
725	1	86	0	1300000	6.11394	2632	27	0	1	6	2	63	0
726	0	249	0	41000	4.61278	927	20	0	1	9	0	27	0
727	1	2886	7	1000000	6	7	1	2	1	6	2	60	0
728	1	171	0	1300000	6.11394	204	7	0	0	6	2	6	1
729	1	494	1	3000000	6.47712	461	8	1	0	6	2	6	1
730	1	89	0	450000	5.65321	126	6	0	0	6	1	6	1
731	1	89	0	2100000	6.32222	1060	28	0	1	39	2	54	0
732	1	79	0	46000	4.66276	196	9	0	1	3	0	72	0
734	1	111	0	910000	5.95904	423	14	0	0	6	1	6	0
736	0	212	0	450000	5.65321	85	16	0	0	6	1	6	1
737	0	880	2	170000	5.23045	346	14	1	1	6	1	54	0
738	0	984	2	130000	5.11394	669	13	1	1	30	1	60	0
739	0	444	1	3500	3.54407	271	11	1	1	12	0	21	1
740	1	2593	7	240000	5.38021	118	5	2	1	6	1	57	0
750	1	460	1	3000000	6.47712	1146	15	1	0	6	2	6	1
757	0	230	0	200000	5.30103	937	20	0	0	36	1	42	0
759	0	3920	10	29000	4.4624	166	4	2	1	42	0	72	0
760	0	1148	3	900000	5.95424	619	15	1	1	21	1	45	0
761	0	132	0	970000	5.98677	1235	19	0	1	6	1	39	0
762	1	276	0	3000000	6.47712	1032	20	0	1	6	2	36	0
763	1	2721	7	82000	4.91381	227	10	2	1	6	0	48	0
766	0	355	0	3000000	6.47712	1108	19	0	1	12	2	57	0
767	0	2291	6	8100	3.90849	84	15	2	1	18	0	78	0
768	1	168	0	630000	5.79934	422	17	0	0	6	1	6	1
770	0	113	0	3000000	6.47712	851	16	0	1	6	2	60	0
773	0	520	1	3000000	6.47712	1525	13	1	1	48	2	60	0
774	0	1115	3	3000000	6.47712	500	23	1	1	30	2	60	0
777	0	115	0	190000	5.27875	1766	29	0	0	3	1	3	0
778	0	799	2	1400000	6.14613	686	16	1	1	33	2	63	0
779	0	787	2	2800000	6.44716	225	9	1	1	3	2	57	0
781	0	758	2	570000	5.75587	1306	20	1	1	3	1	57	0
783	1	996	2	410000	5.61278	579	13	1	1	6	1	60	0
785	0	641	1	180000	5.25527	268	5	1	1	15	1	57	0
786	0	641	1	180000	5.25527	497	15	1	0	42	1	48	0
790	0	855	2	110000	5.04139	302	17	1	1	12	1	30	0
793	1	254	0	430000	5.63347	1422	20	0	0	6	1	6	1
794	0	743	2	480000	5.68124	257	6	1	1	6	1	45	0
795	1	1677	4	16000	4.20412	227	11	1	1	6	0	45	0
801	0	136	0	190000	5.27875	47	14	0	0	6	1	6	1
802	0	136	0	1500000	6.17609	1637	31	0	0	6	2	6	1
805	1	2173	5	44000	4.64345	6	0.3	2	1	33	0	51	0
808	1	629	1	1100000	6.04139	293	13	1	1	6	2	60	0
809	1	634	1	940000	5.97313	1327	18	1	0	48	1	54	0
810	0	472	1	200000	5.30103	1478	23	1	1	6	1	60	0
811	1	669	1	700000	5.8451	752	10	1	1	9	1	48	0
812	1	4439	12	30000	4.47712	143	15	2	1	9	0	54	0
813	0	2284	6	85000	4.92942	6	3	2	0	6	0	6	1
814	0	201	0	1100000	6.04139	477	20	0	1	27	2	45	0
815	1	359	0	2300000	6.36173	1190	18	0	0	27	2	27	0
817	0	303	0	250000	5.39794	382	16	0	1	3	1	57	0
818	0	332	0	290000	5.4624	406	27	0	1	6	1	57	0
819	0	788	2	450000	5.65321	466	18	1	1	27	1	57	0
820	0	4821	13	460000	5.66276	29	8	2	0	6	1	6	1
821	0	358	0	80000	4.90309	875	17	0	1	12	0	60	0
823	0	2814	7	90000	4.95424	289	4	2	1	6	0	60	0
824	1	70	0	340000	5.53148	556	11	0	0	27	1	27	1
825	0	153	0	180000	5.25527	668	32	0	1	9	1	57	0
826	0	320	0	3000000	6.47712	1654	15	0	1	6	2	54	0
827	0	714	1	250000	5.39794	486	16	1	1	45	1	57	0
828	0	2907	7	2000	3.30103	33	1	2	0	6	0	6	1
829	1	551	1	180000	5.25527	441	8	1	1	6	1	48	0
831	0	3357	9	23000	4.36173	314	23	2	1	21	0	57	0
835	0	1577	4	920000	5.96379	500	7	1	0	33	1	33	0
837	1	3812	10	120000	5.07918	135	7	2	1	6	1	60	0
838	0	4254	11	2100	3.32222	108	13	2	1	6	0	45	0
839	1	296	0	490000	5.6902	614	15	0	1	6	1	57	0
841	0	792	2	52000	4.716	271	7	1	0	54	0	54	0
842	1	750	2	510000	5.70757	796	20	1	1	12	1	57	0
843	1	343	0	63000	4.79934	734	41	0	1	6	0	57	0
844	0	2475	6	8100	3.90849	60	3	2	1	6	0	57	0
845	0	217	0	590000	5.77085	72	6	0	1	6	1	54	0
846	1	770	2	2200000	6.34242	1146	23	1	1	12	2	57	0
849	0	1323	3	78000	4.89209	509	14	1	1	6	0	57	0
850	0	80	0	3000000	6.47712	890	8	0	0	6	2	6	1
851	1	293	0	21000	4.32222	236	5	0	1	9	0	39	0
852	1	522	1	910000	5.95904	526	5	1	0	6	1	6	1
853	1	1241	3	150000	5.17609	609	8	1	1	6	1	60	0
854	0	700	1	370000	5.5682	410	11	1	1	6	1	30	0
855	0	1774	4	160000	5.20412	5	2	1	1	3	1	51	0
856	0	342	0	1600000	6.20412	365	9	0	0	6	2	6	1
857	1	987	2	82000	4.91381	267	14	1	0	18	0	18	1
858	0	150	0	3000000	6.47712	801	22	0	1	15	2	57	0
859	1	218	0	69000	4.83885	1044	32	0	1	18	0	45	0
860	1	1294	3	110000	5.04139	958	22	1	1	3	1	54	0
862	0	2796	7	35000	4.54407	195	9	2	1	6	0	54	0
863	0	154	0	550000	5.74036	1166	14	0	1	6	1	60	0
864	0	62	0	390000	5.59106	704	30	0	0	6	1	6	0
865	1	669	1	7700	3.88649	8	1	1	1	6	0	60	0
868	1	1361	3	58000	4.76343	86	7	1	0	6	0	6	1
869	0	3185	8	16000	4.20412	30	2	2	1	6	0	54	0
870	1	505	1	16000	4.20412	393	20	1	1	6	0	54	0
871	0	501	1	290000	5.4624	582	3	1	1	12	1	42	0
873	1	191	0	3000000	6.47712	2579	20	0	1	12	2	54	0
874	1	206	0	1100000	6.04139	2378	34	0	1	18	2	57	0
875	1	2360	6	7300	3.86332	232	12	2	1	6	0	54	0
876	0	3142	8	61000	4.78533	165	6	2	1	6	0	12	0
877	0	1303	3	46000	4.66276	257	14	1	1	6	0	48	0
878	0	2303	6	96000	4.98227	110	11	2	1	6	0	48	0
879	1	2232	6	160000	5.20412	115	24	2	1	6	1	45	0
880	0	400	1	860000	5.9345	504	10	1	1	6	1	48	0
882	0	120	0	290000	5.4624	1229	15	0	1	12	1	54	0
884	1	144	0	1800000	6.25527	39	6	0	1	36	2	60	0
885	0	135	0	2000000	6.30103	3208	38	0	1	12	2	18	0
886	0	1054	2	410000	5.61278	242	14	1	1	6	1	48	0
888	0	629	1	830000	5.91908	13	2	1	1	9	1	51	0
889	1	286	0	3300	3.51851	543	25	0	1	15	0	60	1
890	1	257	0	920000	5.96379	381	10	0	0	51	1	51	0
891	1	788	2	130000	5.11394	530	13	1	1	6	1	54	0
892	1	1231	3	180000	5.25527	190	13	1	1	15	1	57	0
896	1	702	1	1500000	6.17609	1202	23	1	1	6	2	63	0
897	0	3227	8	5300	3.72428	188	7	2	1	6	0	51	0
899	1	119	0	56000	4.74819	1260	23	0	0	27	0	33	0
900	1	3471	9	25000	4.39794	65	5	2	1	9	0	60	0
902	1	711	1	180000	5.25527	398	12	1	1	6	1	42	0
903	0	1471	4	250000	5.39794	24	1	1	1	6	1	24	0
904	1	87	0	140000	5.14613	901	17	0	1	21	1	57	0
906	0	2584	7	43000	4.63347	202	11	2	1	9	0	57	0
907	0	157	0	6200	3.79239	1233	33	0	1	3	0	15	0
908	1	273	0	1100000	6.04139	2544	24	0	1	12	2	57	0
909	0	151	0	3000000	6.47712	1045	44	0	1	6	2	54	0
910	1	175	0	320000	5.50515	1087	23	0	0	45	1	45	0
911	1	113	0	3000000	6.47712	459	33	0	0	12	2	12	0
912	0	2751	7	260000	5.41497	109	4	2	1	6	1	24	0
914	0	563	1	2100000	6.32222	511	15	1	0	45	2	45	0
915	1	3752	10	25000	4.39794	214	12	2	1	6	0	54	0
916	0	359	0	2200000	6.34242	863	25	0	0	6	2	6	1
917	1	3965	10	20000	4.30103	129	14	2	1	6	0	30	0
919	0	2522	6	45000	4.65321	337	11	2	1	6	0	42	0
920	0	1491	4	96000	4.98227	73	3	1	0	6	0	6	1
921	0	2615	7	66000	4.81954	147	12	2	1	6	0	42	0
922	0	342	0	1000000	6	1046	13	0	1	6	2	39	0
923	1	109	0	3000000	6.47712	1576	45	0	0	6	2	6	0
924	0	76	0	410000	5.61278	72	3	0	0	54	1	54	0
925	1	216	0	3000000	6.47712	725	19	0	1	12	2	12	0
927	0	1668	4	47000	4.6721	395	6	1	1	6	0	39	0
928	1	655	1	54000	4.73239	120	6	1	1	12	0	60	0
929	1	290	0	3000000	6.47712	257	10	0	1	6	2	54	0
930	0	1032	2	460000	5.66276	497	11	1	1	6	1	24	0
932	0	158	0	1000000	6	1058	12	0	0	6	2	6	0
933	0	109	0	1600000	6.20412	4148	37	0	1	6	2	33	0
934	1	81	0	330000	5.51851	815	19	0	1	9	1	27	0
935	0	3329	9	6700	3.82607	1	1	2	0	6	0	6	0
937	0	181	0	5400	3.73239	1344	33	0	1	12	0	45	0
941	0	531	1	500000	5.69897	741	24	1	0	48	1	48	0
943	1	138	0	700000	5.8451	1196	16	0	1	33	1	51	0
945	1	4100	11	73000	4.86332	49	2	2	1	15	0	45	0
947	0	543	1	3000000	6.47712	1402	13	1	1	12	2	18	1
948	0	2592	7	29000	4.4624	163	11	2	0	12	0	12	1
949	0	233	0	3000000	6.47712	237	19	0	0	48	2	54	0
951	0	752	2	280000	5.44716	795	6	1	1	9	1	39	0
952	1	3365	9	29000	4.4624	92	2	2	1	6	0	45	0
953	0	2938	8	33000	4.51851	141	17	2	1	6	0	54	0
956	1	122	0	680000	5.83251	1172	16	0	1	18	1	48	0
959	1	219	0	220000	5.34242	594	21	0	1	6	1	6	0
960	0	2517	6	14000	4.14613	273	10	2	0	48	0	48	0
961	1	1374	3	32000	4.50515	399	12	1	1	6	0	24	0
962	1	321	0	1700000	6.23045	1414	18	0	0	51	2	51	0
963	1	110	0	1400000	6.14613	1432	19	0	1	6	2	48	0
964	1	853	2	300000	5.47712	1558	17	1	1	6	1	69	0
965	0	3987	10	160000	5.20412	80	3	2	1	6	1	18	0
968	1	402	1	78000	4.89209	2011	20	1	0	48	0	48	0
969	0	2253	6	100000	5	249	6	2	1	6	1	45	0
971	0	234	0	3000000	6.47712	352	19	0	1	12	2	57	0
972	0	4240	11	18000	4.25527	171	11	2	1	6	0	48	0
973	1	1205	3	23000	4.36173	538	11	1	1	3	0	51	0
974	0	232	0	300000	5.47712	955	18	0	0	6	1	6	0
978	1	108	0	890000	5.94939	2058	16	0	1	45	1	51	0
980	1	4539	12	96000	4.98227	246	18	2	1	6	0	36	0
981	0	1678	4	77000	4.88649	225	14	1	1	12	0	51	0
983	0	179	0	270000	5.43136	2504	49	0	0	45	1	45	0
985	0	118	0	1600000	6.20412	655	18	0	0	6	2	6	1
986	0	379	1	470000	5.6721	150	6	1	0	24	1	24	0
987	1	1121	3	240000	5.38021	632	12	1	0	6	1	6	1
988	0	2282	6	19000	4.27875	213	11	2	1	6	0	48	0
989	0	270	0	68000	4.83251	1432	19	0	0	45	0	45	0
991	1	241	0	3000000	6.47712	877	21	0	1	27	2	45	0
992	0	476	1	610000	5.78533	933	16	1	1	30	1	42	0
993	1	4301	11	6800	3.83251	64	8	2	1	6	0	12	1
994	0	196	0	220000	5.34242	1289	23	0	0	39	1	39	0
995	1	157	0	64000	4.80618	1489	31	0	1	12	0	51	0
996	1	3920	10	470000	5.6721	207	4	2	1	6	1	48	0
997	0	148	0	350000	5.54407	1365	24	0	0	6	1	6	0
1000	1	4681	12	15000	4.17609	195	17	2	1	6	0	45	0
1001	0	1138	3	360000	5.5563	48	2	1	0	3	1	3	1
1003	0	100	0	1700000	6.23045	1869	26	0	1	48	2	48	0
1006	1	315	0	260000	5.41497	643	21	0	1	6	1	48	0
1007	1	1180	3	820	2.91381	173	14	1	1	6	0	48	0
1008	0	257	0	110000	5.04139	2039	22	0	1	6	1	27	0
1009	1	1755	4	28000	4.44716	326	16	1	1	6	0	51	0
1013	1	4321	11	28000	4.44716	176	7	2	0	48	0	51	0
1014	1	1851	5	19000	4.27875	183	11	2	1	6	0	48	0
1015	0	90	0	320000	5.50515	996	20	0	1	18	1	48	0
1016	0	144	0	3000000	6.47712	1112	22	0	1	6	2	48	0
1017	1	3142	8	950000	5.97772	224	16	2	1	6	1	36	0
1019	1	147	0	550000	5.74036	581	15	0	1	21	1	36	1
1020	1	3208	8	26000	4.41497	309	12	2	1	6	0	42	0
1023	1	1200	3	510000	5.70757	692	10	1	1	18	1	45	0
1024	1	3696	10	230000	5.36173	345	16	2	1	33	1	51	0
1025	0	116	0	310000	5.49136	493	20	0	0	36	1	36	0
1026	1	883	2	19000	4.27875	577	16	1	1	6	0	48	0
1027	0	634	1	60000	4.77815	593	6	1	0	45	0	45	0
1028	0	81	0	590000	5.77085	247	13	0	0	3	1	3	1
1029	1	3309	9	530000	5.72428	61	5	2	1	6	1	39	0
1030	0	1321	3	167000	5.22272	464	10	1	0	18	1	18	0
1031	0	3051	8	4800	3.68124	315	16	2	1	6	0	42	0
1032	1	342	0	960000	5.98227	951	30	0	0	6	1	6	1
1035	1	223	0	1000000	6	1116	22	0	0	15	2	15	1
1036	0	651	1	450000	5.65321	126	6	1	0	6	1	6	1
1037	0	2693	7	22000	4.34242	226	12	2	1	30	0	48	0
1038	0	2230	6	100000	5	12	2	2	1	6	1	36	0
1039	0	3297	9	67000	4.82607	342	14	2	1	15	0	36	0
1040	0	1439	3	50000	4.69897	518	16	1	1	6	0	51	0
1041	1	569	1	740000	5.86923	650	20	1	1	30	1	42	0
1042	1	4557	12	840	2.92428	167	9	2	0	3	0	3	0
1043	0	162	0	400000	5.60206	1425	21	0	0	39	1	42	0
1044	0	2654	7	32000	4.50515	150	5	2	1	39	0	39	0
1045	0	261	0	3000000	6.47712	160	11	0	0	39	2	39	0
1047	1	4409	12	31000	4.49136	177	17	2	1	6	0	60	0
1048	1	1371	3	1200	3.07918	1174	21	1	1	12	0	42	0
1049	0	139	0	830000	5.91908	1483	20	0	1	30	1	48	0
1052	0	542	1	1100000	6.04139	731	15	1	1	6	2	36	0
1053	0	2910	7	16000	4.20412	164	8	2	1	6	0	42	0
1054	0	3558	9	12000	4.07918	157	12	2	1	6	0	36	0
1055	0	1074	2	500000	5.69897	514	16	1	1	6	1	51	0
1056	0	437	1	5400	3.73239	18	1	1	1	6	0	39	0
1057	0	1028	2	17000	4.23045	827	18	1	1	6	0	51	0
1058	1	1376	3	860000	5.9345	780	21	1	1	15	1	51	0
1059	1	269	0	630000	5.79934	824	13	0	1	30	1	42	0
1062	1	2416	6	61000	4.78533	35	3	2	1	6	0	42	0
1065	1	388	1	680000	5.83251	474	9	1	0	24	1	24	0
1066	0	3923	10	48000	4.68124	196	5	2	1	18	0	48	0
1067	0	155	0	170000	5.23045	1668	38	0	1	6	1	45	0
1068	0	3119	8	110000	5.04139	48	5	2	1	12	1	42	0
1070	0	3442	9	24000	4.38021	140	12	2	1	6	0	45	0
1071	1	2630	7	100000	5	224	13	2	1	12	1	30	0
1072	1	962	2	32000	4.50515	301	8	1	1	6	0	27	0
1073	1	2909	7	3300	3.51851	252	9	2	1	9	0	54	0
1077	1	3028	8	580	2.76343	201	11	2	1	6	0	48	0
1078	1	265	0	8400	3.92428	588	32	0	1	33	0	45	0
1080	0	2989	8	45000	4.65321	199	6	2	1	6	0	45	0
1081	0	4525	12	32000	4.50515	90	7	2	1	6	0	42	0
1082	0	1586	4	17000	4.23045	604	19	1	1	15	0	42	0
1083	0	1642	4	220000	5.34242	254	9	1	0	18	1	21	0
1084	0	593	1	6100	3.78533	273	15	1	1	18	0	42	0
1085	1	1281	3	360000	5.5563	492	12	1	1	18	1	42	0
1087	0	3927	10	55000	4.74036	142	6	2	1	18	0	42	0
1089	0	3679	10	30000	4.47712	1	1	2	1	6	0	42	0
1090	1	129	0	230000	5.36173	1152	20	0	1	24	1	48	0
1092	0	177	0	3000000	6.47712	281	5	0	0	12	2	12	1
1093	0	4125	11	57000	4.75587	176	19	2	1	12	0	42	0
1095	1	1915	5	118000	5.07188	11	1	2	0	6	1	6	1
1096	0	4970	13	26000	4.41497	22	2	2	1	12	0	42	0
1097	0	2005	5	15000	4.17609	93	6	2	1	6	0	42	0
1098	0	4192	11	4300	3.63347	21	9	2	1	6	0	48	0
1099	1	85	0	3000000	6.47712	561	18	0	0	6	2	6	1
1101	1	187	0	450000	5.65321	821	20	0	1	18	1	36	0
1102	1	186	0	3000000	6.47712	474	20	0	1	6	2	33	0
1104	1	2510	6	11000	4.04139	168	10	2	1	6	0	42	0
1105	0	2005	5	1800	3.25527	269	13	2	1	42	0	42	0
1106	0	83	0	3000000	6.47712	299	4	0	0	15	2	15	1
1107	1	4442	12	870000	5.93952	161	6	2	0	21	1	27	0
1109	0	1680	4	110000	5.04139	102	5	1	1	6	1	42	0
1110	1	236	0	150000	5.17609	752	12	0	1	12	1	42	0
1111	0	1752	4	180000	5.25527	371	12	1	1	6	1	42	0
1112	1	446	1	630000	5.79934	502	21	1	1	36	1	36	0
1116	0	4439	12	47000	4.6721	24	4	2	1	24	0	42	0
1117	1	335	0	3000000	6.47712	85	4	0	0	3	2	3	0
1119	1	57	0	560000	5.74819	841	15	0	0	24	1	24	0
1120	0	1075	2	150000	5.17609	602	19	1	0	48	1	48	0
1121	1	254	0	7500	3.87506	1885	29	0	1	15	0	51	0
1122	1	1534	4	27000	4.43136	386	14	1	1	6	0	42	0
1126	0	4107	11	320000	5.50515	108	7	2	1	3	1	39	0
1127	0	3111	8	190000	5.27875	287	9	2	1	6	1	36	0
1128	1	676	1	8600	3.9345	734	16	1	1	24	0	48	0
1129	1	184	0	810000	5.90849	178	10	0	0	12	1	12	1
1135	1	675	1	71000	4.85126	548	14	1	1	12	0	18	0
1136	1	351	0	680000	5.83251	1315	13	0	1	21	1	42	0
1137	0	413	1	160000	5.20412	1673	16	1	1	24	1	30	0
1138	1	1904	5	36000	4.5563	298	23	2	0	6	0	6	0
1139	0	1574	4	340000	5.53148	504	19	1	1	12	1	36	0
1140	1	2229	6	43000	4.63347	149	21	2	1	6	0	39	0
1141	0	2411	6	120000	5.07918	248	5	2	1	27	1	45	0
1143	0	1520	4	45000	4.65321	590	18	1	1	24	0	36	0
1144	1	2872	7	53000	4.72428	297	11	2	1	6	0	42	0
1145	0	1646	4	13000	4.11394	689	14	1	1	18	0	18	0
1146	0	1755	4	2800	3.44716	172	11	1	1	6	0	18	0
1148	0	1033	2	220000	5.34242	526	22	1	0	24	1	24	0
1149	0	3276	8	89000	4.94939	86	9	2	1	18	0	42	0
1150	1	2985	8	41000	4.61278	283	7	2	1	6	0	36	0
1152	0	4207	11	310000	5.49136	131	13	2	1	15	1	39	0
1153	1	116	0	1900000	6.27875	450	39	0	1	24	2	42	0
1156	0	246	0	2800000	6.44716	81	7	0	1	24	2	42	0
1157	1	284	0	1200000	6.07918	425	11	0	1	24	2	30	0
1158	0	201	0	300000	5.47712	1195	27	0	0	12	1	12	1
1159	1	146	0	79000	4.89763	1287	26	0	1	6	0	42	0
1162	0	1339	3	10000	4	1666	22	1	1	24	0	36	0
1163	0	2081	5	280000	5.44716	222	12	2	1	6	1	36	0
1164	0	488	1	300000	5.47712	1035	18	1	0	6	1	6	0
1166	1	1164	3	14000	4.14613	370	6	1	1	9	0	9	0
1167	1	2441	6	13000	4.11394	179	6	2	1	6	0	36	0
1168	0	1395	3	310000	5.49136	421	10	1	1	12	1	18	0
1169	0	284	0	600000	5.77815	1579	24	0	1	12	1	42	0
1170	0	3124	8	77000	4.88649	162	12	2	1	6	0	6	0
1171	0	157	0	250000	5.39794	1828	34	0	0	33	1	33	0
1172	0	4450	12	80000	4.90309	152	3	2	1	15	0	39	0
1173	0	2185	5	120000	5.07918	29	1	2	0	39	1	39	0
1174	0	2049	5	1500	3.17609	157	12	2	1	12	0	33	0
1175	0	1233	3	25000	4.39794	159	10	1	1	3	0	42	0
1176	0	3620	9	3000000	6.47712	35	4	2	0	12	2	12	0
1178	0	149	0	180000	5.25527	844	19	0	1	12	1	33	0
1179	0	1467	4	140000	5.14613	383	12	1	1	12	1	36	0
1181	0	160	0	730000	5.86332	287	13	0	0	3	1	3	0
1184	0	2851	7	83000	4.91908	326	17	2	1	18	0	33	0
1186	1	208	0	1600000	6.20412	1014	17	0	1	12	2	42	0
1187	1	104	0	720000	5.85733	1549	42	0	0	33	1	33	0
1188	1	581	1	2500000	6.39794	959	17	1	1	24	2	42	0
1189	0	3822	10	4700	3.6721	223	13	2	1	12	0	48	0
1190	1	346	0	1300000	6.11394	1681	19	0	1	12	2	18	0
1191	0	1359	3	9700	3.98677	693	24	1	1	12	0	36	0
1192	1	178	0	220000	5.34242	1182	31	0	0	12	1	12	0
1193	0	3282	8	49000	4.6902	271	15	2	1	24	0	24	0
1194	0	715	1	530000	5.72428	3294	21	1	0	33	1	33	0
1195	0	2302	6	11000	4.04139	153	6	2	0	36	0	36	0
1196	1	2567	7	25000	4.39794	60	3	2	1	6	0	42	0
1197	1	252	0	990000	5.99564	1740	29	0	1	30	1	42	0
1198	0	4882	13	12000	4.07918	233	13	2	0	15	0	15	0
1200	1	536	1	9100	3.95904	866	17	1	1	6	0	30	0
1202	0	3210	8	68000	4.83251	190	12	2	1	6	0	42	0
1204	1	350	0	290000	5.4624	393	20	0	0	6	1	6	0
1206	0	1810	4	14000	4.14613	674	14	1	0	12	0	12	0
1207	0	1757	4	170000	5.23045	214	8	1	0	21	1	21	0
1209	1	564	1	33000	4.51851	380	10	1	0	36	0	36	0
1210	0	349	0	64000	4.80618	662	24	0	1	33	0	39	0
1212	0	662	1	230000	5.36173	1446	23	1	0	42	1	42	0
1214	0	113	0	2500	3.39794	881	21	0	1	9	0	33	0
1216	1	4205	11	4900	3.6902	80	6	2	1	30	0	42	0
1217	0	2641	7	47000	4.6721	264	11	2	0	6	0	6	0
1219	0	1045	2	2250000	6.35218	869	21	1	0	39	2	39	0
1220	1	1943	5	36000	4.5563	246	11	2	1	12	0	36	0
1221	1	1143	3	54000	4.73239	278	16	1	0	18	0	18	0
1224	0	311	0	1700000	6.23045	919	22	0	1	24	2	33	0
1225	1	212	0	2200000	6.34242	1677	18	0	1	12	2	36	0
1228	0	2562	7	350000	5.54407	234	7	2	0	12	1	12	0
1229	0	3130	8	21000	4.32222	121	6	2	1	6	0	36	0
1231	0	1364	3	24000	4.38021	273	7	1	1	12	0	24	0
1232	1	352	0	350000	5.54407	467	12	0	1	6	1	36	0
1233	1	1320	3	13000	4.11394	643	11	1	1	6	0	36	0
1234	0	914	2	1800000	6.25527	147	12	1	0	6	2	6	0
1235	1	89	0	190000	5.27875	1641	34	0	0	12	1	12	0
1236	1	523	1	1700000	6.23045	706	14	1	0	30	2	30	0
1237	0	155	0	750000	5.87506	493	9	0	0	36	1	36	0
1238	0	3510	9	730000	5.86332	32	3	2	1	30	1	36	0
1239	0	1868	5	36000	4.5563	272	11	2	1	12	0	18	0
1240	0	4334	11	10000	4	48	6	2	0	27	0	27	0
1241	1	2037	5	850000	5.92942	336	15	2	1	18	1	39	0
1242	1	169	0	1600000	6.20412	283	30	0	0	3	2	3	1
1243	1	458	1	370000	5.5682	796	9	1	0	42	1	42	0
1244	1	335	0	290000	5.4624	394	18	0	1	12	1	33	0
1247	1	306	0	3000000	6.47712	1012	21	0	1	18	2	36	0
1248	0	198	0	35000	4.54407	521	6	0	0	36	0	36	0
1249	0	328	0	670	2.82607	1789	24	0	0	12	0	12	0
1250	1	1479	4	1600000	6.20412	119	7	1	1	18	2	36	0
1252	0	44	0	160000	5.20412	583	20	0	1	12	1	48	0
1253	0	0	0	3200000	6.50515	284	10	0	1	24	2	39	0
1254	1	4397	12	68000	4.83251	57	6	2	1	3	0	33	0
1255	1	497	1	160000	5.20412	113	11	1	1	6	1	24	0
1259	1	673	1	3100	3.49136	12	3	1	1	6	0	18	0
1260	1	862	2	3800000	6.57978	263	11	1	0	18	2	18	0
1261	1	798	2	4800000	6.68124	1059	18	1	1	12	2	36	0
1262	1	1987	5	4200000	6.62325	127	13	2	1	18	2	36	0
1263	1	3572	9	1100000	6.04139	72	3	2	0	21	2	21	0
1265	1	1951	5	330000	5.51851	3	1	2	1	18	1	36	0
1266	1	172	0	7100000	6.85126	1645	22	0	1	12	2	39	0
1267	1	164	0	440000	5.64345	927	30	0	1	21	1	39	0
1268	0	2012	5	51000	4.70757	251	13	2	1	6	0	36	0
1269	0	4433	12	480000	5.68124	62	5	2	1	12	1	18	0
1270	1	4312	11	320000	5.50515	131	16	2	1	12	1	36	0
1271	1	480	1	270000	5.43136	659	16	1	0	21	1	21	0
1272	0	3012	8	35000	4.54407	322	14	2	1	9	0	27	0
1274	1	432	1	99000	4.99564	20	9	1	0	9	0	9	0
1275	0	186	0	6300000	6.79934	282	4	0	0	30	2	30	0
1277	0	170	0	2000000	6.30103	895	14	0	1	12	2	18	0
1279	0	1525	4	69000	4.83885	644	12	1	1	24	0	36	0
1280	0	225	0	7100000	6.85126	485	32	0	0	9	2	9	0
1282	0	1150	3	25000	4.39794	309	5	1	1	9	0	21	0
1284	0	472	1	66000	4.81954	895	12	1	0	6	0	6	1
1286	1	101	0	850000	5.92942	1460	40	0	1	24	1	36	0
1287	1	281	0	2400000	6.38021	962	27	0	0	12	2	12	1
1288	1	1858	5	130000	5.11394	342	7	2	1	9	1	33	0
1290	0	0	0	570000	5.75587	7	3	0	0	3	1	3	1
1292	1	5062	13	3600	3.5563	92	8	2	1	6	0	30	0
1294	0	1188	3	3800000	6.57978	339	16	1	1	6	2	6	0
1295	0	0	0	1400000	6.14613	770	9	0	0	3	2	3	1
1296	1	2800	7	9000	3.95424	9	1	2	1	12	0	39	0
1298	1	292	0	1000000	6	842	18	0	1	6	2	36	0
1299	0	2232	6	110000	5.04139	79	4	2	1	6	1	30	0
1300	1	314	0	4000000	6.60206	603	23	0	0	6	2	6	1
1301	0	138	0	7100000	6.85126	300	21	0	0	21	2	21	0
1302	1	5060	13	770000	5.88649	59	23	2	0	39	1	39	0
1306	1	2965	8	14000	4.14613	109	11	2	1	6	0	24	0
1307	1	1518	4	170000	5.23045	697	18	1	0	30	1	30	0
1308	0	5033	13	32000	4.50515	6	1	2	0	27	0	27	0
1309	1	3728	10	480000	5.68124	217	15	2	1	12	1	36	0
1310	1	254	0	320000	5.50515	2978	35	0	0	30	1	30	0
1311	0	355	0	4000000	6.60206	1097	17	0	1	12	2	30	0
1313	1	1660	4	390000	5.59106	224	10	1	0	12	1	12	0
1314	0	56	0	220000	5.34242	530	17	0	1	24	1	48	0
1316	0	2031	5	51000	4.70757	289	14	2	1	6	0	30	0
1318	1	4765	13	208000	5.31806	3	1	2	0	30	1	30	0
1319	0	407	1	120000	5.07918	679	12	1	0	12	1	12	1
1320	0	874	2	8400000	6.92428	400	19	1	0	30	2	30	0
1321	0	190	0	11000000	7.04139	1084	14	0	1	12	2	36	0
1323	1	1377	3	1000000	6	1121	15	1	0	36	2	36	0
1325	0	2585	7	25000	4.39794	163	4	2	0	33	0	33	0
1326	0	1075	2	12000	4.07918	927	19	1	0	39	0	39	0
1327	0	844	2	4500	3.65321	222	9	1	0	27	0	27	0
1328	1	4080	11	55000	4.74036	270	17	2	1	6	0	12	0
1329	1	2677	7	200000	5.30103	236	16	2	0	30	1	30	0
1330	0	2974	8	100000	5	250	14	2	1	6	1	27	0
1332	1	4498	12	1900000	6.27875	128	6	2	0	24	2	24	0
1336	0	1054	2	15000	4.17609	487	10	1	1	12	0	18	0
1337	1	134	0	2200000	6.34242	743	15	0	0	3	2	3	1
1339	0	1132	3	270000	5.43136	173	4	1	0	3	1	3	1
1340	1	272	0	3400000	6.53148	1190	38	0	1	6	2	30	0
1342	1	76	0	280000	5.44716	2580	41	0	1	12	1	36	0
1344	0	459	1	530000	5.72428	730	17	1	1	6	1	33	0
1346	0	2228	6	1200000	6.07918	264	14	2	0	18	2	6	0
1347	0	3347	9	930000	5.96848	257	15	2	1	3	1	33	0
1348	1	310	0	1100000	6.04139	1452	30	0	1	6	2	18	0
1349	1	1577	4	24000	4.38021	351	15	1	1	12	0	36	0
1351	1	3525	9	33000	4.51851	330	17	2	1	6	0	24	0
1352	1	2547	6	750000	5.87506	299	11	2	1	6	1	30	0
1353	1	728	1	2700000	6.43136	596	9	1	0	12	2	12	0
1355	1	4307	11	18000	4.25527	119	9	2	1	6	0	33	0
1357	1	3201	8	33000	4.51851	243	28	2	1	12	0	36	0
1358	1	2863	7	11000	4.04139	309	20	2	1	9	0	15	0
1360	0	580	1	900000	5.95424	1284	19	1	1	12	1	30	0
1361	0	780	2	8000	3.90309	308	9	1	1	18	0	30	0
1363	0	3859	10	250000	5.39794	79	14	2	1	6	1	30	0
1364	1	1242	3	2000000	6.30103	976	16	1	1	18	2	30	0
1367	0	172	0	550000	5.74036	381	33	0	0	3	1	3	0
1370	1	112	0	5600000	6.74819	293	12	0	0	3	2	3	1
1371	0	375	1	5900000	6.77085	319	8	1	0	6	2	6	0
1373	1	1132	3	890000	5.94939	458	23	1	1	18	1	33	0
1374	0	265	0	170000	5.23045	1837	17	0	0	6	1	6	0
1375	1	98	0	3200000	6.50515	435	17	0	1	24	2	36	0
1376	0	899	2	110000	5.04139	1729	19	1	1	6	1	30	0
1377	0	2191	6	170000	5.23045	28	3	2	0	36	1	36	0
1378	0	2922	8	380000	5.57978	167	12	2	0	33	1	33	0
1381	1	212	0	11000000	7.04139	1000	27	0	0	33	2	33	0
1385	0	2503	6	130000	5.11394	229	14	2	1	6	1	30	0
1386	0	3739	10	80000	4.90309	217	24	2	1	6	0	18	0
1387	1	217	0	5400000	6.73239	800	26	0	0	12	2	12	0
1388	1	2367	6	700000	5.8451	131	14	2	1	12	1	24	0
1390	1	3099	8	62000	4.79239	216	6	2	1	6	0	30	0
1391	1	2529	6	1100000	6.04139	133	18	2	1	6	2	30	0
1396	1	382	1	3300000	6.51851	228	11	1	0	36	2	36	0
1400	1	3572	9	120000	5.07918	347	20	2	1	6	1	18	0
1403	1	1550	4	360000	5.5563	604	20	1	1	12	1	24	0
1405	1	433	1	1400000	6.14613	155	2	1	0	6	2	6	0
1408	1	279	0	3800000	6.57978	1182	19	0	1	12	2	30	0
1409	0	1638	4	690000	5.83885	743	21	1	0	24	1	24	0
1410	1	3201	8	130000	5.11394	246	20	2	1	9	1	9	0
1411	1	725	1	2700000	6.43136	989	21	1	0	6	2	6	0
1412	1	3803	10	110000	5.04139	164	12	2	1	6	1	30	0
1413	0	1903	5	3900000	6.59106	126	6	2	0	33	2	33	0
1415	0	3841	10	350000	5.54407	326	27	2	1	3	1	21	0
1417	0	42	0	110000	5.04139	1364	44	0	0	12	1	12	0
1418	1	1267	3	170000	5.23045	763	18	1	0	24	1	24	0
1419	1	279	0	1200000	6.07918	666	14	0	1	12	2	30	0
1420	1	4250	11	8400	3.92428	243	26	2	1	6	0	27	0
1422	1	294	0	5000000	6.69897	111	13	0	0	30	2	30	0
1424	1	3677	10	300000	5.47712	312	19	2	1	15	1	30	0
1425	0	1457	3	350000	5.54407	76	1	1	1	12	1	18	0
1426	1	188	0	290000	5.4624	1446	30	0	1	27	1	33	0
1427	1	125	0	210000	5.32222	1180	17	0	0	12	1	12	0
1428	1	3533	9	61000	4.78533	325	18	2	0	12	0	12	0
1429	1	2982	8	610000	5.78533	313	23	2	1	18	1	33	0
1430	1	2640	7	150000	5.17609	171	26	2	0	12	1	12	0
1431	0	139	0	20000000	7.30103	1336	20	0	0	30	2	30	0
1433	0	91	0	15000000	7.17609	1009	27	0	0	6	2	6	0
1434	1	521	1	330000	5.51851	1411	18	1	0	18	1	18	0
1435	0	3011	8	250000	5.39794	145	21	2	0	12	1	12	0
1436	1	105	0	8500000	6.92942	415	19	0	0	3	2	3	1
1437	1	1488	4	560000	5.74819	710	15	1	1	12	1	12	0
1438	1	3501	9	75000	4.87506	323	17	2	1	6	0	12	0
1439	1	46	0	320000	5.50515	1392	20	0	1	6	1	12	0
1441	0	779	2	11000	4.04139	8	0	1	1	12	0	24	0
1442	0	214	0	20000000	7.30103	2142	49	0	0	6	2	6	0
1444	1	3353	9	5300	3.72428	167	14	2	1	6	0	30	0
1446	1	633	1	1100000	6.04139	874	19	1	1	6	2	30	0
1447	0	109	0	18000000	7.25527	630	47	0	0	3	2	3	1
1448	0	2742	7	29000	4.4624	304	12	2	1	12	0	24	0
1451	0	2648	7	89000	4.94939	41	19	2	0	6	0	6	0
1452	1	87	0	2000000	6.30103	2545	48	0	1	6	2	24	0
1453	0	180	0	2900000	6.4624	1590	34	0	1	21	2	27	0
1455	1	4725	12	260000	5.41497	275	17	2	1	6	1	24	0
1456	1	2673	7	230000	5.36173	321	18	2	0	24	1	24	0
1458	0	2900	7	5900	3.77085	328	23	2	1	15	0	27	0
1459	1	907	2	2500000	6.39794	326	13	1	0	12	2	12	0
1460	1	2361	6	11600000	7.06446	305	12	2	0	3	2	3	0
1461	0	73	0	1100000	6.04139	714	14	0	0	3	2	3	1
1462	0	304	0	4300000	6.63347	387	15	0	1	21	2	21	0
1466	1	1385	3	1500000	6.17609	616	13	1	1	6	2	12	0
1467	1	2253	6	9300	3.96848	314	24	2	1	15	0	21	0
1468	1	534	1	750000	5.87506	1382	17	1	1	12	1	24	0
1469	0	1414	3	10000	4	803	15	1	1	9	0	24	0
1470	1	127	0	740	2.86923	171	42	0	1	6	0	24	0
1471	1	2074	5	2000000	6.30103	280	11	2	1	12	2	24	0
1473	1	352	0	2400000	6.38021	2139	22	0	0	24	2	24	0
1476	0	4597	12	120000	5.07918	268	23	2	1	12	1	30	0
1479	0	4358	11	65000	4.81291	241	10	2	1	12	0	18	0
1481	1	205	0	7600000	6.88081	522	23	0	0	6	2	6	0
1483	1	1857	5	5900	3.77085	217	8	2	0	24	0	24	0
1484	0	314	0	1300000	6.11394	718	11	0	0	18	2	24	0
1485	1	847	2	130000	5.11394	1774	24	1	0	27	1	27	0
1487	0	3988	10	2100000	6.32222	200	17	2	0	27	2	27	0
1488	1	105	0	950000	5.97772	1803	5	0	1	18	1	30	0
1489	0	3707	10	40000	4.60206	272	13	2	1	6	0	15	0
1490	0	371	1	19374	4.28722	2333	22	1	0	12	0	12	0
1491	1	199	0	640000	5.80618	1620	25	0	0	12	1	12	0
1493	0	1361	3	4840	3.68485	331	13	1	1	12	0	18	0
1494	0	3534	9	2598	3.41464	235	14	2	1	15	0	21	0
1495	0	5036	13	20000	4.30103	325	14	2	0	24	0	24	0
1497	0	117	0	8732	3.94111	1323	57	0	1	12	0	33	0
1498	0	166	0	4500000	6.65321	2009	23	0	0	18	2	18	0
1499	0	348	0	526148	5.72111	2177	20	0	1	12	1	30	0
1500	0	3352	9	19000	4.27875	221	14	2	1	6	0	24	0
1502	0	1702	4	3488	3.54258	573	20	1	1	12	0	18	0
1505	1	3052	8	369653	5.56779	347	8	2	1	12	1	18	0
1506	1	4957	13	3500	3.54407	336	17	2	1	12	0	30	0
1508	0	1456	3	59379	4.77363	261	18	1	1	3	0	21	0
1509	0	119	0	56715	4.7537	2012	37	0	1	18	0	24	0
1512	1	2490	6	150000	5.17609	279	14	2	1	21	1	33	0
1513	0	857	2	248000	5.39445	416	8	1	1	12	1	30	0
1517	1	3428	9	60000	4.77815	107	9	2	0	3	0	3	0
1519	0	1634	4	281	2.44871	646	20	1	0	9	0	9	0
1520	0	18	0	435	2.63849	2045	30	0	0	12	0	12	0
1521	0	108	0	459609	5.66239	1792	38	0	0	27	1	27	0
1523	1	334	0	370000	5.5682	1366	23	0	0	15	1	15	0
1527	0	2118	5	210000	5.32222	218	7	2	0	12	1	12	0
1530	0	1731	4	2345	3.37014	406	22	1	0	6	0	6	0
1532	1	284	0	723931	5.8597	642	14	0	1	12	1	18	0
1534	0	4418	12	520000	5.716	126	6	2	1	6	1	24	0
1535	1	144	0	7300000	6.86332	261	19	0	1	6	2	18	0
1536	0	187	0	1700000	6.23045	732	25	0	0	6	2	6	0
1537	1	908	2	2700000	6.43136	493	13	1	1	18	2	18	0
1538	0	112	0	7800000	6.89209	1043	30	0	0	3	2	3	1
1540	1	1398	3	30052	4.47787	285	9	1	0	18	0	18	0
1541	1	3772	10	672	2.82737	7	1	2	0	3	0	3	1
1542	1	1472	4	77651	4.89015	338	18	1	1	6	0	30	0
1543	1	984	2	122774	5.08911	289	14	1	1	18	1	18	0
1544	0	287	0	20000000	7.30103	924	10	0	0	18	2	18	0
1545	1	237	0	1600000	6.20412	1677	23	0	0	3	2	3	0
1546	1	1129	3	2143	3.33102	787	15	1	1	6	0	30	0
1547	1	34	0	380486	5.58034	1500	27	0	0	6	1	6	0
1548	1	1860	5	650000	5.81291	293	5	2	1	12	1	30	0
1549	0	4905	13	50717	4.70515	24	6	2	0	24	0	24	0
1550	0	1480	4	63584	4.80335	444	14	1	1	12	0	27	0
1551	0	3287	9	229560	5.3609	53	5	2	1	12	1	18	0
1552	1	671	1	639834	5.80607	702	21	1	0	18	1	18	0
1553	1	2798	7	3008838	6.4784	2	0	2	1	6	2	24	0
1556	0	3169	8	368000	5.56585	44	1	2	0	9	1	9	0
1557	1	274	0	7538995	6.87731	729	22	0	0	18	2	18	0
1558	1	999	2	47568	4.67731	37	3	1	0	21	0	21	0
1560	1	130	0	7696064	6.88627	637	50	0	0	6	2	6	0
1564	0	1040	2	678533	5.83157	171	14	1	0	6	1	6	0
1565	1	2095	5	141906	5.152	167	16	2	0	3	1	3	0
1567	0	3595	9	554240	5.7437	2	0	2	1	6	1	21	0
1568	0	1934	5	190811	5.2806	145	5	2	1	12	1	18	0
1572	1	117	0	7100000	6.85126	381	12	0	1	18	2	18	0
1576	1	88	0	10000000	7	1614	43	0	0	12	2	12	0
1577	0	3742	10	51972	4.71577	270	11	2	1	12	0	24	0
1579	0	273	0	1360000	6.13354	764	16	0	0	18	2	18	0
1581	0	218	0	10000000	7	484	29	0	0	6	2	6	0
1583	0	2676	7	2900000	6.4624	4	1	2	1	18	2	18	0
1586	1	2665	7	222000	5.34635	181	13	2	0	6	1	6	0
1587	1	2090	5	9007941	6.95463	100	9	2	0	6	2	6	0
1588	0	2858	7	363423	5.56041	78	6	2	1	6	1	18	0
1589	1	3914	10	254136	5.40507	180	8	2	1	6	1	18	0
1590	1	526	1	184900	5.26694	332	17	1	1	24	1	24	0
1591	0	1120	3	554236	5.74369	284	19	1	1	18	1	24	0
1592	0	4380	11	65892	4.81883	286	34	2	1	12	0	18	0
1593	1	2499	6	967771	5.98577	279	15	2	0	27	1	27	0
1594	0	3795	10	1438	3.15776	263	9	2	0	3	0	3	0
1596	1	4393	12	2600	3.41497	238	10	2	1	6	0	18	0
1597	0	1216	3	68000	4.83251	439	22	1	0	18	0	18	0
1599	1	1531	4	534000	5.72754	421	14	1	0	6	1	6	0
1600	0	2024	5	527245	5.72201	151	5	2	0	6	1	6	1
1601	0	2266	6	16500	4.21748	301	12	2	1	12	0	24	0
1604	0	173	0	280000	5.44716	94	24	0	0	6	1	6	1
1605	1	154	0	8583811	6.93368	1919	7	0	0	9	2	9	0
1606	1	1797	4	80000	4.90309	420	12	1	1	15	0	21	0
1609	1	98	0	492000	5.69197	961	21	0	1	12	1	24	0
1610	0	2729	7	233700	5.36866	303	13	2	0	15	1	15	0
1611	0	499	1	1805998	6.25672	153	5	1	0	3	2	3	1
1612	0	1811	4	83000	4.91908	548	22	1	1	12	0	24	0
1613	0	1247	3	55000	4.74036	418	10	1	0	3	0	3	0
1614	0	2713	7	42600	4.62941	242	24	2	1	9	0	15	0
1616	0	73	0	10000000	7	2164	20	0	0	18	2	18	0
1618	0	1651	4	95619	4.98054	608	12	1	1	6	0	27	0
1619	0	2461	6	146000	5.16435	163	7	2	0	12	1	12	0
1621	1	4311	11	67700	4.83059	149	10	2	0	21	0	21	0
1622	1	2025	5	64694	4.81086	239	9	2	0	24	0	24	0
1623	1	159	0	10000000	7	1548	35	0	0	21	2	21	0
1624	1	3261	8	195000	5.29003	49	2	2	1	6	1	18	0
1625	0	710	1	370000	5.5682	329	8	1	0	24	1	24	0
1626	0	1513	4	194937	5.28989	550	15	1	1	6	1	18	0
1630	0	295	0	1460000	6.16435	960	18	0	1	12	2	27	0
1632	0	4047	11	149670	5.17513	37	6	2	1	18	1	30	0
1634	1	1195	3	896000	5.95231	345	16	1	0	3	1	3	0
1637	0	218	0	2698000	6.43104	372	48	0	0	6	2	6	0
1638	1	212	0	2900000	6.4624	93	6	0	0	24	2	24	0
1639	0	1460	3	509000	5.70672	587	16	1	1	6	1	24	0
1640	1	3846	10	56630	4.75305	178	18	2	0	3	0	3	0
1642	0	385	1	9522604	6.97876	557	20	1	0	27	2	27	0
1643	0	112	0	5100000	6.70757	486	24	0	0	18	2	18	0
1646	1	2596	7	572400	5.7577	40	3	2	0	6	1	6	0
1647	1	913	2	38587	4.58644	625	16	1	1	3	0	21	0
1648	0	5088	13	5503	3.7406	152	20	2	1	12	0	18	0
1651	0	687	1	1000000	6	288	18	1	0	27	2	27	0
1653	1	196	0	75800000	7.87967	865	20	0	1	15	2	21	0
1656	0	85	0	5673214	6.75383	811	31	0	0	3	2	3	0
1657	1	3526	9	108900	5.03703	330	18	2	1	6	1	24	0
1660	1	358	0	208341	5.31877	1026	30	0	0	6	1	6	0
1661	1	3532	9	71000	4.85126	301	16	2	1	12	0	18	0
1662	1	4384	12	10824	4.03439	239	14	2	1	6	0	12	0
1664	1	2933	8	191000	5.28103	231	15	2	0	3	1	3	1
1669	1	775	2	1444385	6.15968	737	16	1	0	18	2	18	0
1670	1	3901	10	34064	4.5323	260	12	2	1	6	0	24	0
1671	0	890	2	424195	5.62757	1143	10	1	1	6	1	18	0
1672	0	737	2	2140000	6.33041	1013	23	1	0	12	2	12	0
1673	0	3668	10	10200	4.0086	301	19	2	1	6	0	12	0
1674	0	156	0	3400000	6.53148	714	26	0	0	3	2	3	1
1675	1	4126	11	4625	3.66511	332	30	2	1	6	0	21	0
1676	1	179	0	2300000	6.36173	1588	21	0	1	6	2	21	0
1677	0	2574	7	101788	5.0077	291	16	2	0	6	1	6	0
1678	1	522	1	636	2.80346	445	7	1	0	21	0	21	0
1679	0	3753	10	26504	4.42331	288	22	2	1	6	0	18	0
1680	1	31	0	986	2.99388	4189	59	0	1	12	0	18	0
1683	1	7	0	3618	3.55847	617	21	0	1	12	0	12	0
1686	1	1457	3	18600	4.26951	581	15	1	0	6	0	6	0
1687	0	138	0	52400	4.71933	1953	34	0	0	6	0	6	0
1688	0	3073	8	336057	5.52641	176	6	2	1	12	1	18	0
1689	0	3958	10	95400	4.97955	15	1	2	0	18	0	18	0
1690	1	1420	3	65853	4.81858	604	20	1	0	3	0	3	1
1691	0	3818	10	86780	4.93842	164	4	2	1	12	0	18	0
1694	0	3212	8	930000	5.96848	186	5	2	1	6	1	21	0
1695	0	993	2	572000	5.7574	648	23	1	0	12	1	12	0
1696	0	4232	11	7405	3.86953	98	15	2	1	12	0	18	0
1699	0	286	0	660800	5.82007	2564	29	0	1	12	1	15	0
1700	1	742	2	396500	5.59824	490	22	1	0	18	1	18	0
1704	1	295	0	65590	4.81684	1162	25	0	1	12	0	18	0
1705	0	3804	10	53700	4.72997	315	18	2	0	12	0	12	0
1706	1	126	0	740808	5.86971	346	15	0	1	6	1	12	0
1710	0	85	0	3369211	6.52753	1040	48	0	0	12	2	12	0
1712	0	791	2	772623	5.88797	974	17	1	1	12	1	15	0
1713	1	1407	3	320012	5.50517	245	6	1	1	6	1	18	0
1714	0	163	0	128000	5.10721	1445	35	0	0	15	1	15	0
1716	0	2977	8	325000	5.51188	12	1	2	0	3	1	3	1
1718	1	227	0	17555	4.2444	772	17	0	0	6	0	6	0
1719	0	47	0	3537415	6.54869	1521	33	0	0	18	2	18	0
1721	1	1687	4	413332	5.6163	561	24	1	0	12	1	12	0
1722	0	997	2	145662	5.16335	483	21	1	1	6	1	18	0
1723	1	1065	2	507680	5.70559	745	16	1	0	12	1	12	0
1724	1	598	1	5913	3.77181	364	17	1	0	15	0	15	0
1726	0	1336	3	464000	5.66652	268	13	1	0	6	1	6	0
1728	1	144	0	908900	5.95852	509	14	0	0	12	1	12	0
1730	0	2271	6	37764	4.57708	194	19	2	1	6	0	12	0
1731	0	2466	6	2300000	6.36173	177	13	2	0	18	2	18	0
1732	1	2804	7	301740	5.47963	26	2	2	1	6	1	18	0
1734	0	2895	7	53589	4.72908	287	19	2	1	6	0	18	0
1735	0	1624	4	1000000	6	395	15	1	1	6	2	12	0
1736	1	819	2	67900	4.83187	605	19	1	1	6	0	6	0
1737	0	2621	7	2300	3.36173	254	20	2	1	6	0	12	0
1738	0	52	0	448469	5.65173	186	14	0	0	3	1	3	1
1739	0	68	0	2983229	6.47469	885	28	0	0	6	2	6	0
1740	0	2976	8	61500	4.78888	309	15	2	0	6	0	6	0
1743	1	184	0	3400000	6.53148	1567	27	0	0	15	2	15	0
1744	1	101	0	3596010	6.55582	1083	40	0	0	18	2	18	0
1745	1	63	0	1000000	6	399	11	0	0	3	2	3	1
1746	0	34	0	562973	5.75049	2830	50	0	1	6	1	18	0
1748	0	1260	3	57744	4.76151	209	5	1	0	6	0	6	0
1749	0	123	0	10000000	7	129	4	0	0	3	2	3	1
1750	1	4978	13	19200	4.2833	303	23	2	0	3	0	3	0
1752	1	1216	3	2900000	6.4624	504	14	1	1	9	2	15	0
1754	0	211	0	9593807	6.98199	393	20	0	0	3	2	3	1
1755	1	101	0	453871	5.65693	1026	17	0	0	18	1	18	0
1756	0	222	0	9500000	6.97772	137	8.9	0	0	15	2	15	0
1758	0	628	1	749421	5.87473	1206	18	1	0	6	1	6	0
1759	1	2757	7	72000	4.85733	330	15	2	0	18	0	18	0
1761	0	1675	4	321120	5.50667	457	10	1	0	12	1	12	0
1762	0	3989	10	116000	5.06446	332	19	2	1	6	1	12	0
1763	1	3772	10	63200	4.80072	217	16	2	1	6	0	12	0
1764	1	88	0	2303415	6.36237	1227	32	0	1	6	2	6	0
1765	0	419	1	5686442	6.75484	789	11	1	0	3	2	3	0
1766	1	126	0	1695203	6.22922	728	24	0	0	15	2	15	0
1767	1	922	2	140000	5.14613	877	19	1	0	6	1	6	0
1769	1	167	0	564500	5.75166	1204	31	0	0	3	1	3	0
1773	1	4074	11	6899696	6.83883	24	2	2	1	6	2	12	0
1774	0	2440	6	182107	5.26033	17	4	2	1	6	1	12	0
1775	0	1353	3	789288	5.89724	65	7	1	0	6	1	6	0
1776	0	2148	5	73400	4.8657	287	10	2	0	12	0	12	0
1778	0	622	1	336460	5.52693	1099	10	1	0	12	1	12	0
1780	1	698	1	100410	5.00178	668	18	1	0	15	1	15	0
1781	1	126	0	300000	5.47712	2882	31	0	1	6	1	12	0
1782	1	837	2	128659	5.10944	406	12	1	0	12	1	12	0
1784	0	1651	4	53331	4.72698	575	21	1	1	6	0	12	0
1785	1	90	0	1126852	6.05187	633	17	0	1	6	2	12	0
1786	1	3085	8	13500	4.13033	158	6	2	1	12	0	12	0
1787	0	3246	8	6621	3.82092	281	25	2	1	6	0	12	0
1788	0	2110	5	29700	4.47276	179	14	2	1	6	0	12	0
1791	1	141	0	338820	5.52997	1835	31	0	1	9	1	9	0
1794	0	322	0	26400	4.4216	2210	20	0	1	9	0	12	0
1795	1	3270	8	55700	4.74586	258	16	2	1	6	0	12	0
1797	0	492	1	1623478	6.21045	1154	13	1	0	3	2	3	0
1799	0	105	0	2766422	6.44192	2336	24	0	0	6	2	6	0
1801	1	3621	9	6060	3.78247	190	13	2	1	15	0	15	0
1802	0	3999	10	222000	5.34635	171	15	2	0	9	1	9	0
1806	1	5028	13	96101	4.98273	330	7	2	0	9	0	9	0
1809	1	1724	4	57700	4.76118	262	10	1	1	6	0	12	0
1811	0	2819	7	57600	4.76042	242	15	2	0	3	0	3	0
1812	0	2582	7	349189	5.54306	47	6	2	1	33	1	57	0
1817	0	4107	11	71803	4.85614	336	17	2	0	12	0	12	0
1820	1	138	0	10000000	7	31	4	0	0	3	2	3	1
1823	0	603	1	111700	5.04805	206	6	1	0	6	1	6	0
1824	0	837	2	233008	5.36737	343	17	1	0	12	1	12	0
1826	1	122	0	6200000	6.79239	331	8	0	0	12	2	12	0
1827	0	559	1	1270135	6.10385	359	14	1	0	9	2	9	0
1828	0	2397	6	41539	4.61846	22	2	2	1	6	0	6	0
1829	0	4709	12	458922	5.66174	28	2	2	1	6	1	12	0
1832	0	1152	3	134684	5.12932	815	15	1	0	12	1	12	0
1833	1	4538	12	36500	4.56229	221	13	2	0	3	0	3	0
1840	1	4194	11	1957978	6.29181	137	10	2	0	9	2	9	0
1841	1	66	0	280000	5.44716	1208	45	0	1	9	1	15	0
1842	0	156	0	701167	5.84582	1799	40	0	0	12	1	12	0
1844	1	1738	4	112000	5.04922	390	10	1	1	6	1	6	0
1847	1	1738	4	934000	5.97035	315	14	1	0	3	1	3	0
1849	0	4667	12	48780	4.68824	191	15	2	0	6	0	6	0
1850	1	424	1	7969681	6.90144	422	8	1	0	9	2	9	0
1852	0	3886	10	19471	4.28939	342	10	2	0	6	0	6	0
1857	0	4213	11	603449	5.78064	144	14	2	0	9	1	9	0
1860	0	2125	5	1098172	6.04067	236	19	2	0	6	2	6	0
1861	1	3656	10	19000	4.27875	335	20	2	1	6	0	12	0
1862	0	68	0	3864000	6.58704	1418	32	0	1	6	2	40	0
1866	1	371	1	3700000	6.5682	291	6	1	0	6	2	6	0
1869	1	3353	9	201520	5.30432	340	18	2	0	12	1	12	0
1870	0	3456	9	134153	5.1276	5	1	2	0	12	1	12	0
1871	0	25	0	1070000	6.02938	1678	44	0	1	6	2	6	0
1875	0	143	0	470800	5.67284	3046	44	0	0	6	1	6	0
1876	0	4224	11	153000	5.18469	227	12	2	0	6	1	6	0
1877	1	140	0	2550000	6.40654	1347	29	0	0	6	2	6	0
1878	0	103	0	330000	5.51851	1250	25	0	0	9	1	9	0
1879	1	425	1	1430000	6.15534	744	14	1	0	6	2	6	0
1882	0	108	0	105555	5.02348	768	21	0	0	12	1	12	0
1885	1	87	0	1680000	6.22531	3113	33	0	0	3	2	3	0
1886	1	123	0	10000000	7	49	4	0	0	6	2	6	0
1887	0	75	0	869000	5.93902	1900	30	0	0	3	1	3	0
1888	1	1297	3	168340	5.22619	325	15	1	0	6	1	6	0
1889	1	4076	11	372790	5.57146	73	8	2	0	6	1	6	0
1890	0	1631	4	147800	5.16967	1300	12	1	0	12	1	12	0
1891	0	4065	11	3091	3.4901	339	18	2	0	9	0	9	0
1894	1	322	0	91197	4.95998	1547	37	0	0	6	0	6	0
1895	1	1050	2	5576	3.74632	401	11	1	0	6	0	6	0
1896	0	342	0	10000000	7	901	18	0	0	6	2	6	0
1899	1	4907	13	55899	4.7474	325	18	2	0	12	0	12	0
1908	1	3271	8	115787	5.06366	15	2	2	0	6	1	6	0
1911	0	2406	6	376800	5.57611	17	1	2	0	6	1	6	0
1915	1	3426	9	2379	3.37639	331	21	2	0	3	0	3	0
1916	1	4571	12	22536	4.35288	345	13	2	0	6	0	6	0
1923	1	1238	3	225537	5.35322	1349	22	1	0	15	1	15	0
1924	0	4538	12	65249	4.81457	151	14	2	0	6	0	6	0
1931	0	3367	9	59000	4.77085	58	3	2	0	12	0	12	0

[truncated: 4 more sheets: n=383_age_0, n=450_age1_4, n=411_age_5_13, n=351Uninfected]
