# Supplementary material for: Sex Differences in Antiretroviral Therapy Initiation in Pediatric HIV Infection
Source: PLoS One. 2015 Jul 7;10(7):e0131591. doi: 10.1371/journal.pone.0131591 (PMC4494714; doi:10.1371/journal.pone.0131591)
Supplement: S2 Table — (XLSX) [file pone.0131591.s002.xlsx]

## Sheet: S1_table
S2 Table. Lack of differences among male and female children in pre-ART absolute CD4+ T cell count, CD4% and viral load in children prior to initiating ART.
Age 1-4 years old	Female n=197	Male n=253	U-test
CD4+ T cell <25%	Median (IQR)	Median (IQR)	p
CD4+ T cell (counts/ul)	504 (301-752)	496 (282-738)	0.60
CD4+ T cell (%)	13 (9-17)	12 (8-16)	0.21
Viral load (log copies/ml)	5.5 (4.9-5.9)	5.4 (4.9-5.9)	0.60
Age ≥5 years old	Female n=186	Male n=225	U-test
CD4+ T cell <350/ul	Median (IQR)	Median (IQR)	p
CD4+ T cell (counts/ul)	179 (82-268)	162 (56-254)	0.12
CD4+ T cell (%)	10 (5-15)	9 (4-14)	0.15
Viral load (log copies/ml)	4.9 (4.4-5.5)	4.9 (4.5-5.4)	0.98
VL: Viral load, IQR: Inter quartile range.
